# Supplementary material for: Transcriptional Response of Two Brassica napus Cultivars to Short-Term Hypoxia in the Root Zone
Source: Front Plant Sci. 2022 Apr 29;13:897673. doi: 10.3389/fpls.2022.897673 (PMC9100894; doi:10.3389/fpls.2022.897673)
Supplement: Supplementary file 3 [file Data_Sheet_3.zip]

Archive with 1 entries (1 files):
- Supplemental_Table_S2.xls
