# Supplementary material for: Transcriptional Response of Two Brassica napus Cultivars to Short-Term Hypoxia in the Root Zone
Source: Front Plant Sci. 2022 Apr 29;13:897673. doi: 10.3389/fpls.2022.897673 (PMC9100894; doi:10.3389/fpls.2022.897673)
Supplement: Supplementary file 3 [file Data_Sheet_3.zip › Supplemental_Table_S2.xls]

## Sheet: descriptions
Supporting information
Table S2: RNA sequencing data presented in this publication
columns A-J: information on Brassica napus transcripts.
	column A: Brassica napus transcript ID
	column B: Brassica napus gene ID
	column C: length of Brassica napus transcript
	column E-J: Blast search of Brassica napus transcripts against Arabidopsis (Araport V11) transcripts, including symbols and gene descriptions and Blast E-values
		rows in grey font have a Blast E-value of higher than 10-6, meaning a low similarity to the indicated Arabidopsis gene
columns K-Q: data from Arabidopsis from literature
	column K-L: Arabidopsis ID and ID from Affymetrix microarray Chip ATH1
	reference	treatment	GEO ID	timepoints
	Usadel et al. 2008	extended night 4 h to 48 h	GSE10016	4
	Cookson et al. 2016	sugar removal from medium 3 h to 72 h	E‐MTAB‐3143	6
	column M: maximal number of timpoints with up-regulation = 10
	column N: maximal number of timpoints with down-regulation = 10
	Mustroph et al. 2010	summary of different hypoxia experiments	n/a
	column O: maximal number of samples with up-regulation = 58
	column P: maximal number of samples with down-regulation = 58
	column Q: HRG = hypoxia core response gene (Mustroph et al. 2009)
	HRGmod = close HRG homologues with hypoxia response in Brassica napus
columns R-AD: differentially expressed transcripts in the treatment comparison
	column S-U/Y-AA: log2-fold change and FDR of cv. Avatar after hypoxia compared to aeration
	column V-X/AB-AD: log2-fold change and FDR of cv. Zhongshuang 9 after hypoxia compared to aeration
		for roots (4 h , 24 h) and leaves (24 h)
		FDR, false discover rate
columns AE-AQ: differentially expressed transcripts in the cultivar comparison
	column AF-AH/AL-AN: log2-fold change and FDR of Avatar vs. Zhongshuang under aerated conditions
	column AI-AK/AO-AQ: log2-fold change and FDR of Avatar vs. Zhongshuang after 1 day of submergence
		for roots (4 h , 24 h) and leaves (24 h)
		FDR, false discover rate
columns AR-AX: differentially expressed transcripts in the tissue x treatment comparison
	column AS-AX: log2-fold change and FDR of the following formula: (AV stress - AV control) - (ZS9 stress - ZS9 control)
		for roots (4 h , 24 h) and leaves (24 h)
		FDR, false discover rate
columns AY-BT: comparions to data from other publications
	column AY-BE: gene expression in roots of Zhongshuang 9 after 12 h waterlogging, Zou et al. 2013
	column BF-BL: gene expression in roots of GH01 after 12 h waterlogging, Zou et al. 2015
	column BM-BO: gene expression in seedlings of Zhongshuang 11 after 12 h submergence, Guo et al. 2020
	column BP-BT: gene expression in seedlings of Santana and #23651 after 6 h submergence, Li et al. 2021

## Sheet: Sheet1
ID	ID	QueryLength	Arabidopsis_regulation	HitAcc	symbol	description		HitLength	eValue	AGI	Affy ID	count starvation up	count starvation down	count hypoxia up	count hypoxia down	Hypoxia core	ID	logFC Root_H4h_AV	logFC Root_H24h_AV	logFC Leaf_H24h_AV	logFC Root_H4h_ZS	logFC Root_H24h_ZS	logFC Leaf_H24h_ZS	FDR Root_H4h_AV	FDR Root_H24h_AV	FDR Leaf_H24h_AV	FDR Root_H4h_ZS	FDR Root_H24h_ZS	FDR Leaf_H24h_ZS	ID	logFC Root_K4h_GT	logFC Root_K24h_GT	logFC Leaf_K24h_GT	logFC Root_H4h_GT	logFC Root_H24h_GT	logFC Leaf_H24h_GT	FDR Root_K4h_GT	FDR Root_K24h_GT	FDR Leaf_K24h_GT	FDR Root_H4h_GT	FDR Root_H24h_GT	FDR Leaf_H24h_GT		logFC Root_4h_GT	logFC Root_24h_GT	logFC Leaf_24h_GT	FDR Root_4h_GT	FDR Root_24h_GT	FDR Leaf_24h_GT
BnaAnng13920D	GSBRNA2T00017498001	1824	HRG	AT5G01320.1	PDC3	Thiamine pyrophosphate dependent pyruvate decarboxylase family protein	Chr5:129263-131687 REVERSE LENGTH=2095	2095	0	AT5G01320	251112_s_at	0	0	20	1	HRGmod	BnaAnng13920D	14.7317	14.5543	-1.67929	13.57	11.5023	0.520555	2.23677e-21	2.97612e-19	0.580545	8.51523e-20	1.27793e-15	0.933693	BnaAnng13920D	-1.91807	-3.02944	0.157946	-0.756378	0.0226152	-2.0419	0.251287	0.0943587	0.989797	0.609355	0.999983	0.310877	BnaAnng13920D	1.16169	3.05205	-2.19985	1	0.845734	0.837221
BnaCnng52860D	GSBRNA2T00057653001	1824	HRG	AT5G01320.1	PDC3	Thiamine pyrophosphate dependent pyruvate decarboxylase family protein	Chr5:129263-131687 REVERSE LENGTH=2095	2095	0	AT5G01320	251112_s_at	0	0	20	1	HRGmod	BnaCnng52860D	14.1758	11.3969	-2.22972	7.25931	5.11952	-0.15161	1.18261e-25	1.51532e-16	0.63959	2.88554e-07	0.00212457	1	BnaCnng52860D	0.00874565	-0.00534463	2.04286	6.92529	6.27206	-0.03525	1	1	0.528476	2.26208e-13	1.65424e-10	1	BnaCnng52860D	6.91654	6.2774	-2.07811	1	1	1
BnaC04g53040D	GSBRNA2T00024827001	825		AT2G43620.1		Chitinase family protein	Chr2:18093694-18095093 REVERSE LENGTH=1180	1180	0	AT2G43620	260556_at	3	5	5	4		BnaC04g53040D	13.1156	10.2748	1.03956	12.4085	12.6566	-0.473996	3.38448e-18	2.57555e-14	0.773281	3.09362e-17	1.44318e-17	0.973761	BnaC04g53040D	-1.15755	2.06024	-0.284107	-0.450432	-0.321486	1.22945	0.729353	0.222522	0.965706	0.778892	0.865443	0.610624	BnaC04g53040D	0.707117	-2.38173	1.51355	1	0.987397	0.958651
BnaC08g15750D	GSBRNA2T00047442001	222		AT1G12805.1		nucleotide binding protein	Chr1:4366577-4367136 FORWARD LENGTH=560	560	2e-48	AT1G12805							BnaC08g15750D	12.7444	12.508	0.133806	12.7148	12.5464	-0.142493	7.8231e-22	1.80277e-19	1	9.84445e-21	1.09044e-19	1	BnaC08g15750D	-0.00748113	-0.0337892	-0.296643	0.0221327	-0.0722174	-0.0203439	1	1	1	1	0.973408	1	BnaC08g15750D	0.0296139	-0.0384282	0.276299	1	1	1
BnaA08g24590D	GSBRNA2T00015237001	222		AT1G12805.1		nucleotide binding protein	Chr1:4366577-4367136 FORWARD LENGTH=560	560	1e-45	AT1G12805							BnaA08g24590D	12.7093	12.3859	-2.09702	12.8997	12.369	-0.12556	2.07803e-24	1.12814e-21	0.660692	7.05554e-24	1.03935e-21	1	BnaA08g24590D	-0.0110318	-0.0366031	1.95594	-0.201432	-0.01967	-0.0155238	1	1	0.543085	0.886921	1	1	BnaA08g24590D	-0.1904	0.0169331	-1.97146	1	1	1
BnaC08g49670D	GSBRNA2T00016665001	219		AT2G06850.2	XTH4	xyloglucan endotransglucosylase/hydrolase 4	Chr2:2763513-2765740 FORWARD LENGTH=1548	1548	4e-06	AT2G06850	266215_at	0	0	1	4		BnaC08g49670D	12.3996	9.85264	0.642756	12.1167	11.4905	-0.24818	8.59723e-29	4.84579e-21	0.89002	9.629e-28	5.73998e-24	0.984415	BnaC08g49670D	-0.258713	1.41063	-2.32123	0.024184	-0.227183	-1.4303	0.947012	0.488285	0.100679	0.999686	0.872788	0.355516	BnaC08g49670D	0.282897	-1.63782	0.890936	1	1	0.995277
BnaC06g26730D	GSBRNA2T00041570001	231		AT2G14247.1		Expressed protein	Chr2:6034282-6035375 FORWARD LENGTH=1094	1094	2e-47	AT2G14247							BnaC06g26730D	12.3451	11.3869	1.50831	12.0135	9.14437	-1.71892	1.44685e-12	3.19949e-11	0.636434	3.28071e-12	8.76431e-09	0.537679	BnaC06g26730D	-1.16085	-2.82331	-2.96569	-0.829199	-0.58077	0.261536	0.695424	0.0919824	0.0854141	0.642293	0.767957	0.958717	BnaC06g26730D	0.331655	2.24254	3.22722	1	1	0.619057
BnaC07g49150D	GSBRNA2T00069126001	150		AT3G29970.1		B12D protein	Chr3:11745197-11746570 FORWARD LENGTH=455	455	2e-45	AT3G29970	245226_at	0	0	46	1		BnaC07g49150D	11.953	11.5743	2.33044	13.0316	11.3832	-0.0422759	2.62685e-68	6.67847e-59	0.638434	3.3062e-78	1.94808e-81	1	BnaC07g49150D	-0.00719192	-2.17684	-0.0968524	-1.08574	-1.9858	2.27586	1	0.378175	1	0.00349881	1.30328e-08	0.529062	BnaC07g49150D	-1.07855	0.191036	2.37271	1	1	1
BnaA05g09450D	GSBRNA2T00095321001	861	HRG	AT2G34390.1	NIP2;1	NOD26-like intrinsic protein 2;1	Chr2:14514487-14515958 REVERSE LENGTH=1162	1162	0	AT2G34390	267024_s_at	0	0	50	0	HRG	BnaA05g09450D	11.6139	8.70503	1.08536	11.4013	8.48731	1.14375	1.64912e-41	1.04806e-27	0.639173	8.27677e-40	5.21625e-27	0.828447	BnaA05g09450D	0.0265104	-0.16572	1.93107	0.239137	0.0519925	1.87268	1	0.934827	0.365476	0.827442	0.980819	0.250578	BnaA05g09450D	0.212627	0.217712	-0.0583895	1	1	1
BnaA07g37260D	GSBRNA2T00057827001	555		AT5G07470.1	PMSR3	peptidemethionine sulfoxide reductase 3	Chr5:2362524-2364479 REVERSE LENGTH=1038	1038	2e-147	AT5G07470	250609_at	2	0	0	0		BnaA07g37260D	11.5422	-1.61423	-0.558399	6.5786	-2.27231	-4.42773	1.65094e-10	0.265735	0.88817	1.93599e-05	0.103172	0.0124614	BnaA07g37260D	-2.37219	1.14711	0.0771525	2.59142	1.80519	3.94648	0.309856	0.554198	1	0.0671759	0.24163	0.0041486	BnaA07g37260D	4.96361	0.658078	3.86933	0.454277	1	0.320321
BnaA03g02070D	GSBRNA2T00129645001	555		AT5G07470.1	PMSR3	peptidemethionine sulfoxide reductase 3	Chr5:2362524-2364479 REVERSE LENGTH=1038	1038	5e-150	AT5G07470	250609_at	2	0	0	0		BnaA03g02070D	11.5407	-1.45105	-0.693923	7.04187	-2.27155	-4.65188	1.66472e-11	0.290301	0.816131	4.13868e-06	0.0771041	0.00410898	BnaA03g02070D	-1.6447	1.00055	-0.201951	2.85415	1.82105	3.756	0.517713	0.592285	0.96199	0.027271	0.208018	0.0031589	BnaA03g02070D	4.49885	0.820496	3.95795	0.727331	1	0.248193
BnaA06g30740D	GSBRNA2T00144482001	264		AT3G29970.1		B12D protein	Chr3:11745197-11746570 FORWARD LENGTH=455	455	5e-108	AT3G29970	245226_at	0	0	46	1		BnaA06g30740D	11.4167	11.372	-0.721173	10.7139	10.2116	-0.00098264	7.36867e-44	1.24192e-42	0.879865	7.77335e-37	4.57482e-37	1	BnaA06g30740D	1.49329	-0.0980815	3.7883	2.19615	1.06241	3.06811	0.225521	0.970572	0.134094	0.000279457	0.12806	0.339822	BnaA06g30740D	0.702865	1.16049	-0.72019	1	1	1
BnaC02g31290D	GSBRNA2T00062505001	417		AT4G37020.1		initiation factor 4A-like protein	Chr4:17445621-17447455 FORWARD LENGTH=1116	1116	1e-35	AT4G37020	246204_at	0	0	0	0		BnaC02g31290D	11.4164	13.1811	0.160689	9.7799	13.2612	-0.214654	2.30446e-14	6.27563e-16	1	3.2227e-13	1.93127e-16	1	BnaC02g31290D	-2.45869	-0.0183417	-0.415927	-0.822238	-0.0984519	-0.0405835	0.281632	1	1	0.548945	0.926661	1	BnaC02g31290D	1.63645	-0.0801102	0.375343	0.990565	1	1
BnaC04g46410D	GSBRNA2T00155213001	1131		AT2G39510.1	UMAMIT14	nodulin MtN21 /EamA-like transporter family protein	Chr2:16491143-16493343 REVERSE LENGTH=1598	1598	0	AT2G39510	266965_at	1	0	37	0		BnaC04g46410D	11.3194	13.159	0.0695503	10.156	9.4131	0.308287	2.11994e-19	3.78333e-18	1	6.66238e-17	7.82889e-15	1	BnaC04g46410D	-0.879114	-4.11806	-0.14851	0.284282	-0.37213	-0.387246	0.697	0.0330087	1	0.863027	0.804207	0.962866	BnaC04g46410D	1.1634	3.74593	-0.238736	1	0.637419	1
BnaA10g13660D	GSBRNA2T00096444001	888	starvation	AT5G22920.1		CHY-type/CTCHY-type/RING-type Zinc finger protein	Chr5:7664871-7667288 FORWARD LENGTH=1405	1405	0	AT5G22920	249862_at	10	0	18	1		BnaA10g13660D	11.2606	10.2524	-0.439115	10.4688	11.4793	0.323557	8.36833e-56	1.02774e-47	0.872044	3.45827e-51	3.72603e-52	0.916974	BnaA10g13660D	-0.696751	1.02628	-0.35359	0.0950262	-0.200545	-1.11626	0.597173	0.491307	0.827031	0.933524	0.825826	0.289123	BnaA10g13660D	0.791777	-1.22682	-0.762672	1	1	0.960958
BnaA01g32410D	GSBRNA2T00057482001	840		AT3G07255.1		nuclear transport factor 2/RNA recognition motif protein	Chr3:2307082-2308456 REVERSE LENGTH=1219	1219	1e-165	AT3G07255							BnaA01g32410D	11.0592	10.8129	2.23231	9.39302	8.21084	-4.30051	5.18859e-37	1.56155e-32	0.377286	8.65885e-33	3.37795e-28	0.235607	BnaA01g32410D	-1.66096	-2.36706	-2.0762	0.00524115	0.23501	4.45663	0.496318	0.32044	0.310867	1	0.779674	0.0636334	BnaA01g32410D	1.6662	2.60207	6.53282	1	1	0.232356
BnaC03g19040D	GSBRNA2T00132329001	342	starvation	AT2G34600.1	JAZ7	jasmonate-zim-domain protein 7	Chr2:14573030-14573952 FORWARD LENGTH=823	823	5e-52	AT2G34600	266901_at	6	0	9	2		BnaC03g19040D	11.0297	7.85293	-0.432053	7.59768	5.2705	-0.661794	1.89708e-16	3.7883e-10	0.91581	6.28138e-11	1.92642e-06	0.878754	BnaC03g19040D	-3.26553	-2.01957	1.86211	0.166534	0.562867	2.09185	0.0128085	0.178086	0.18243	0.937014	0.709354	0.149564	BnaC03g19040D	3.43206	2.58243	0.229741	0.363637	0.846286	1
BnaA03g34150D	GSBRNA2T00137530001	402		AT3G16360.2	AHP4	HPT phosphotransmitter 4	Chr3:5554197-5555789 FORWARD LENGTH=863	863	4e-168	AT3G16360	259329_at	0	1	0	0		BnaA03g34150D	11.0245	10.3998	4.54472	8.35117	11.11	3.4947	3.57924e-17	3.07626e-14	0.000113335	1.36376e-14	5.45919e-16	0.0023465	BnaA03g34150D	-3.71169	0.0129622	-2.28801	-1.0384	-0.697287	-1.238	0.041454	1	0.0502349	0.324544	0.559226	0.236805	BnaA03g34150D	2.67329	-0.710249	1.05002	0.727331	1	0.930382
BnaC09g03770D	GSBRNA2T00145950001	990	HRG/starv	AT5G26200.1		Mitochondrial substrate carrier family protein	Chr5:9157142-9158404 FORWARD LENGTH=1263	1263	0	AT5G26200	246854_at	6	4	40	3	HRG	BnaC09g03770D	10.9926	13.0085	-2.18032	13.7199	13.6389	-3.04563	2.23377e-39	1.72566e-37	0.644432	9.21913e-42	5.76921e-41	0.562782	BnaC09g03770D	2.595	-0.0144454	-0.87834	-0.13231	-0.644869	-0.0130363	0.243017	1	0.808637	0.910706	0.40295	1	BnaC09g03770D	-2.72731	-0.630423	0.865304	0.808228	1	1
BnaA06g25530D	GSBRNA2T00042109001	462	HRG	AT2G17850.1		Rhodanese/Cell cycle control phosphatase superfamily protein	Chr2:7760005-7760839 REVERSE LENGTH=523	523	9e-139	AT2G17850	264846_at	0	0	54	0	HRG	BnaA06g25530D	10.8076	11.2373	0.105279	11.2875	10.8168	0.289412	8.89257e-25	1.57315e-23	1	9.99781e-26	4.78348e-23	1	BnaA06g25530D	0.425224	-0.715031	-0.237219	-0.0546919	-0.294545	-0.421352	0.841047	0.749028	0.991219	0.982828	0.83118	0.930353	BnaA06g25530D	-0.479916	0.420486	-0.184132	1	1	1
BnaA09g07630D	GSBRNA2T00005694001	264	HRG	AT5G66985.1		hypothetical protein	Chr5:26743279-26744019 FORWARD LENGTH=741	741	2e-55	AT5G66985	247024_at	0	5	47	1	HRG	BnaA09g07630D	10.7028	9.13317	0.064629	9.91263	11.0052	-0.0820825	1.03765e-27	1.09052e-22	1	1.03158e-26	5.73689e-28	1	BnaA09g07630D	-1.23469	1.02792	-0.167045	-0.444548	-0.84415	-0.0203339	0.647336	0.721057	1	0.654795	0.308332	1	BnaA09g07630D	0.790147	-1.87207	0.146711	1	1	1
BnaA07g25000D	GSBRNA2T00124412001	231		AT2G14247.1		Expressed protein	Chr2:6034282-6035375 FORWARD LENGTH=1094	1094	2e-47	AT2G14247							BnaA07g25000D	10.6623	9.46349	-0.614305	11.7016	7.07785	-0.665081	2.55714e-15	1.38103e-12	0.898214	1.51015e-16	7.57735e-09	0.902854	BnaA07g25000D	0.89843	-2.62112	0.218773	-0.140897	-0.235476	0.269549	0.696944	0.0364117	0.968662	0.952952	0.902029	0.963584	BnaA07g25000D	-1.03933	2.38564	0.0507761	1	0.893988	1
BnaAnng21860D	GSBRNA2T00052342001	1071	HRG	AT5G62520.1	SRO5	similar to RCD one 5	Chr5:25097944-25099907 FORWARD LENGTH=1700	1700	0	AT5G62520	247431_at	2	0	55	0	HRG	BnaAnng21860D	10.5375	8.79166	-1.10648	2.8238	0.756727	2.14234	0.000204962	0.00320388	0.87629	0.252807	0.810396	0.7115	BnaAnng21860D	-0.0240205	-3.53689	2.78622	7.68973	4.49805	-0.462594	1	0.244332	0.482852	0.00532957	0.0874987	0.865013	BnaAnng21860D	7.71375	8.03494	-3.24882	1	0.352668	0.857019
BnaC01g15930D	GSBRNA2T00116162001	756	HRG	AT4G24110.1		Protein kinase domain-containing protein	Chr4:12519907-12520898 REVERSE LENGTH=992	992	0	AT4G24110	254200_at	0	0	56	0	HRG	BnaC01g15930D	10.4291	8.51374	-0.808708	9.54954	9.48136	-0.519503	5.64044e-50	1.81092e-36	0.892165	8.86992e-50	2.72438e-48	0.973847	BnaC01g15930D	-1.99182	-1.26103	0.0188901	-1.11222	-2.22866	-0.270315	0.06416	0.340728	1	0.0351269	3.26854e-06	0.981837	BnaC01g15930D	0.879604	-0.967628	-0.289205	1	1	1
BnaC07g25910D	GSBRNA2T00142930001	219		AT3G29970.3		B12D protein	Chr3:11745943-11746570 FORWARD LENGTH=381	381	2e-86	AT3G29970	245226_at	0	0	46	1		BnaC07g25910D	10.4019	8.35989	-1.65621	9.75675	12.148	-0.493372	5.98305e-48	4.15736e-40	0.750433	2.13275e-69	5.26721e-81	0.977198	BnaC07g25910D	-3.67885	0.0598938	-1.38712	-3.03368	-3.72821	-2.54996	0.0112088	0.998017	0.662537	2.27476e-15	1.19993e-21	0.438166	BnaC07g25910D	0.645175	-3.7881	-1.16284	1	0.67939	0.976239
BnaC03g03110D	GSBRNA2T00134495001	555		AT5G07470.1	PMSR3	peptidemethionine sulfoxide reductase 3	Chr5:2362524-2364479 REVERSE LENGTH=1038	1038	2e-147	AT5G07470	250609_at	2	0	0	0		BnaC03g03110D	10.3298	-1.10273	-0.350006	6.18713	0.44799	-4.67095	6.54817e-11	0.440323	0.970058	0.00023058	0.802365	0.217392	BnaC03g03110D	-0.0167744	2.01925	0.518083	4.12591	0.46853	4.83903	1	0.167716	0.856105	0.000687521	0.817944	0.0619622	BnaC03g03110D	4.14268	-1.55072	4.32095	1	1	0.619954
BnaA08g10720D	GSBRNA2T00126703001	744	HRG	AT4G24110.1		Protein kinase domain-containing protein	Chr4:12519907-12520898 REVERSE LENGTH=992	992	0	AT4G24110	254200_at	0	0	56	0	HRG	BnaA08g10720D	10.2811	10.2276	0.0314713	10.9268	10.4625	-0.303579	4.57183e-63	8.87353e-59	1	1.51491e-64	2.13238e-61	0.931215	BnaA08g10720D	0.854862	-0.101652	-2.15555	0.20917	-0.336502	-1.8205	0.422184	0.965971	0.0385935	0.790817	0.631667	0.115282	BnaA08g10720D	-0.645692	-0.23485	0.33505	1	1	1
BnaA05g03440D	GSBRNA2T00132646001	825		AT2G43620.1		Chitinase family protein	Chr2:18093694-18095093 REVERSE LENGTH=1180	1180	0	AT2G43620	260556_at	3	5	5	4		BnaA05g03440D	10.2635	11.2647	-3.03868	10.7407	14.6622	2.28537	5.83658e-11	2.35617e-11	0.485919	6.23965e-12	4.07303e-15	0.674665	BnaA05g03440D	-0.744498	1.57177	2.8793	-1.22168	-1.82573	-2.44475	0.846862	0.553735	0.353677	0.38837	0.191579	0.474972	BnaA05g03440D	-0.477185	-3.3975	-5.32405	1	1	0.633932
BnaA08g23190D	GSBRNA2T00103004001	1629	HRG	AT1G17290.1	AlaAT1	alanine aminotransferase	Chr1:5922332-5926400 FORWARD LENGTH=2378	2378	0	AT1G17290	260847_s_at	1	0	33	0	HRG	BnaA08g23190D	10.2106	9.43727	-0.183624	8.64788	7.94782	-0.111725	6.59788e-25	6.36924e-22	0.980845	4.02082e-20	1.87961e-17	1	BnaA08g23190D	-0.713947	-0.479061	-0.362259	0.848723	1.01038	-0.434159	0.581918	0.742776	0.819396	0.398556	0.298623	0.748319	BnaA08g23190D	1.56267	1.48944	-0.0718995	0.866836	1	1
BnaC04g10820D	GSBRNA2T00141429001	861	HRG	AT2G34390.1	NIP2;1	NOD26-like intrinsic protein 2;1	Chr2:14514487-14515958 REVERSE LENGTH=1162	1162	0	AT2G34390	267024_s_at	0	0	50	0	HRG	BnaC04g10820D	10.1956	7.72194	-1.84095	9.00111	6.52439	2.46848	5.42176e-35	7.07461e-23	0.511163	5.29548e-30	7.30374e-19	0.631627	BnaC04g10820D	-0.84225	-0.951844	4.27695	0.352264	0.245701	-0.0324759	0.469828	0.404042	0.0568086	0.72343	0.827834	1	BnaC04g10820D	1.19451	1.19754	-4.30942	0.968078	1	0.686589
BnaCnng45720D	GSBRNA2T00044022001	1191		AT1G72540.1		Protein kinase superfamily protein	Chr1:27314877-27316669 REVERSE LENGTH=1408	1408	0	AT1G72540	259921_at	0	0	26	0		BnaCnng45720D	10.1318	6.20321	0.0922175	10.0222	6.70835	-0.148692	6.84038e-15	1.31674e-06	1	3.47608e-14	8.47875e-08	1	BnaCnng45720D	-0.199262	0.0690417	-0.282624	-0.0896993	-0.436093	-0.041715	0.974768	0.997558	1	0.967008	0.754389	1	BnaCnng45720D	0.109563	-0.505135	0.240909	1	1	1
BnaC01g20320D	GSBRNA2T00006295001	675		AT4G27670.1	HSP21	heat shock protein 21	Chr4:13818825-13819971 REVERSE LENGTH=983	983	0	AT4G27670	253884_at	0	0	19	0		BnaC01g20320D	10.1207	2.51558	-0.899641	9.3335	7.15718	-1.75731	1.60228e-05	0.283025	0.901076	6.3057e-05	0.00275721	0.674778	BnaC01g20320D	-1.82028	1.85875	-2.41805	-1.0331	-2.78285	-1.56038	0.512184	0.511498	0.419162	0.684917	0.308976	0.648639	BnaC01g20320D	0.787185	-4.6416	0.857671	1	0.866861	1
BnaA07g23010D	GSBRNA2T00099542001	1191		AT1G72540.1		Protein kinase superfamily protein	Chr1:27314877-27316669 REVERSE LENGTH=1408	1408	0	AT1G72540	259921_at	0	0	26	0		BnaA07g23010D	10.0847	8.20834	0.0983052	11.522	8.60585	-0.155506	2.63918e-14	1.67162e-07	1	1.18718e-14	1.79795e-08	1	BnaA07g23010D	1.39155	0.0101747	-0.295998	-0.0457578	-0.387334	-0.0421869	0.613625	1	1	0.990733	0.778565	1	BnaA07g23010D	-1.4373	-0.397508	0.253811	1	1	1
BnaA03g30430D	GSBRNA2T00111738001	108	HRG	AT3G10040.1		sequence-specific DNA binding transcription factor	Chr3:3096345-3098417 REVERSE LENGTH=2073	2073	1e-21	AT3G10040	258930_at	0	6	55	0	HRG	BnaA03g30430D	9.8514	6.30121	-0.28955	7.87586	7.2266	2.45673	5.13446e-34	4.08495e-18	0.997254	2.91111e-26	4.54456e-21	0.378809	BnaA03g30430D	-1.38737	0.909223	1.23609	0.588171	-0.0161586	-1.51019	0.247538	0.526376	0.66554	0.47249	1	0.424893	BnaA03g30430D	1.97554	-0.925381	-2.74628	0.644351	1	0.790806
BnaCnng58040D	GSBRNA2T00072010001	108	HRG	AT3G10040.1		sequence-specific DNA binding transcription factor	Chr3:3096345-3098417 REVERSE LENGTH=2073	2073	2e-24	AT3G10040	258930_at	0	6	55	0	HRG	BnaCnng58040D	9.78285	8.73322	0.447628	8.35397	6.76459	2.44706	1.64698e-28	1.90941e-21	0.973192	1.76142e-23	1.42469e-16	0.634207	BnaCnng58040D	-0.953288	-1.81636	2.64917	0.475588	0.15227	0.649729	0.562325	0.215213	0.392206	0.628208	0.907262	0.873023	BnaCnng58040D	1.42888	1.96863	-1.99944	0.977525	0.952094	0.915981
BnaC03g66540D	GSBRNA2T00040059001	285	HRG	AT4G33560.1		Wound-responsive family protein	Chr4:16135157-16135921 FORWARD LENGTH=765	765	3e-67	AT4G33560	253298_at	0	6	50	0	HRG	BnaC03g66540D	9.56609	7.90072	0.514794	8.42446	9.11477	0.133047	7.78274e-60	6.75786e-47	0.63194	3.88626e-52	4.03079e-54	0.97555	BnaC03g66540D	-1.12204	0.9405	-0.997548	0.0195911	-0.273544	-0.615802	0.215543	0.368013	0.0872236	0.994593	0.691982	0.334285	BnaC03g66540D	1.14163	-1.21404	0.381746	0.899446	1	0.989794
BnaC06g21310D	GSBRNA2T00143913001	270		AT1G33360.1		ATP-dependent Clp protease	Chr1:12091780-12096486 FORWARD LENGTH=2999	2999	2e-61	AT1G33360	256510_at	0	0	0	4		BnaC06g21310D	9.50037	6.95533	1.09914	8.44508	7.74296	0.360279	1.94135e-65	2.71738e-41	0.401579	9.97297e-57	5.63668e-47	0.885725	BnaC06g21310D	-0.796925	0.483894	-0.616537	0.258359	-0.303728	0.122325	0.369947	0.676604	0.62536	0.698757	0.639258	0.962982	BnaC06g21310D	1.05528	-0.787623	0.738862	0.890452	1	0.952002
BnaAnng34290D	GSBRNA2T00004628001	912	HRG	AT5G62520.1	SRO5	similar to RCD one 5	Chr5:25097944-25099907 FORWARD LENGTH=1700	1700	0	AT5G62520	247431_at	2	0	55	0	HRG	BnaAnng34290D	9.49646	7.32716	0.383614	8.37692	7.78188	-0.470134	4.30148e-24	2.9067e-16	0.885512	3.07038e-20	1.58635e-17	0.884551	BnaAnng34290D	-0.0677311	0.953308	1.24364	1.05181	0.49859	2.09739	0.988536	0.467703	0.26443	0.242175	0.659577	0.0299597	BnaAnng34290D	1.11954	-0.454718	0.853748	1	1	0.955365
BnaC06g37860D	GSBRNA2T00147859001	1140	HRG	AT1G77120.1	ADH1	alcohol dehydrogenase 1	Chr1:28975255-28977417 FORWARD LENGTH=1595	1595	0	AT1G77120	264953_at	0	4	57	0	HRG	BnaC06g37860D	9.42885	7.93978	-0.149603	9.69246	8.48853	0.342632	1.42207e-50	5.54352e-40	0.966135	3.53303e-52	1.11935e-43	0.832363	BnaC06g37860D	0.135125	-0.0133608	0.324984	-0.128477	-0.562106	-0.167251	0.926116	1	0.738114	0.899347	0.408457	0.893161	BnaC06g37860D	-0.263601	-0.548745	-0.492235	1	1	0.965309
BnaA09g23980D	GSBRNA2T00156569001	201	HRG	AT1G33055.1		hypothetical protein	Chr1:11971308-11972580 REVERSE LENGTH=1273	1273	2e-60	AT1G33055	261567_at	5	0	50	0	HRG	BnaA09g23980D	9.42315	7.51688	0.614254	8.29643	7.37547	0.181025	1.40274e-43	7.76342e-32	0.687534	1.49569e-37	1.27846e-31	0.981934	BnaA09g23980D	-1.38712	-0.776609	-0.261071	-0.260401	-0.635201	0.172158	0.0444331	0.362712	0.870164	0.768596	0.366493	0.925851	BnaA09g23980D	1.12672	0.141408	0.433229	0.89545	1	1
BnaA04g27050D	GSBRNA2T00003368001	591	HRG	AT2G47520.1	ERF71, HRE2	Integrase-type DNA-binding superfamily protein	Chr2:19502776-19503702 REVERSE LENGTH=843	843	1e-75	AT2G47520	245173_at	0	1	51	0	HRG	BnaA04g27050D	9.40887	7.9822	-3.56913	10.0289	7.84682	-0.0323626	9.59681e-55	5.84697e-43	0.308969	1.0049e-55	8.33619e-43	1	BnaA04g27050D	0.75127	-0.323912	3.53238	0.13121	-0.188535	-0.00438999	0.579016	0.813893	0.17114	0.883038	0.815433	1	BnaA04g27050D	-0.62006	0.135377	-3.53677	1	1	1
BnaC03g48090D	GSBRNA2T00124958001	462	HRG	AT2G17850.1		Rhodanese/Cell cycle control phosphatase superfamily protein	Chr2:7760005-7760839 REVERSE LENGTH=523	523	2e-142	AT2G17850	264846_at	0	0	54	0	HRG	BnaC03g48090D	9.40648	10.0206	-0.313707	8.74267	8.26518	0.245118	1.02224e-36	9.29294e-35	0.986887	3.54512e-34	7.96146e-31	1	BnaC03g48090D	-1.10642	-2.56048	1.19453	-0.442609	-0.805085	0.63571	0.276755	0.0119212	0.660143	0.594609	0.263208	0.875275	BnaC03g48090D	0.663809	1.7554	-0.558825	1	0.905492	1
BnaC09g47880D	GSBRNA2T00045445001	615		AT5G07460.1	PMSR2	peptidemethionine sulfoxide reductase 2	Chr5:2360630-2362228 REVERSE LENGTH=1214	1214	0	AT5G07460	250633_at	0	8	10	0		BnaC09g47880D	9.39397	3.30008	1.31226	9.51528	4.75952	-1.59944	1.14451e-11	0.00689315	0.542502	4.04345e-11	9.04275e-05	0.61782	BnaC09g47880D	0.568971	0.0875258	1.28692	0.447655	-1.37191	4.19862	0.881061	0.987038	0.451961	0.801841	0.31174	0.00240929	BnaC09g47880D	-0.121316	-1.45943	2.9117	1	1	0.616058
BnaA07g33310D	GSBRNA2T00146534001	1140	HRG	AT1G77120.1	ADH1	alcohol dehydrogenase 1	Chr1:28975255-28977417 FORWARD LENGTH=1595	1595	0	AT1G77120	264953_at	0	4	57	0	HRG	BnaA07g33310D	9.33394	8.39705	-0.014285	9.34909	8.08162	0.33973	5.68314e-50	5.84697e-43	1	5.74334e-50	5.84163e-41	0.825137	BnaA07g33310D	-0.24826	-0.810367	-0.954857	-0.263412	-0.49493	-1.30887	0.8271	0.222608	0.143781	0.749019	0.482297	0.0237023	BnaA07g33310D	-0.015152	0.315437	-0.354015	1	1	1
BnaC09g07570D	GSBRNA2T00134895001	264	HRG	AT5G66985.1		hypothetical protein	Chr5:26743279-26744019 FORWARD LENGTH=741	741	1e-64	AT5G66985	247024_at	0	5	47	1	HRG	BnaC09g07570D	9.32329	7.50885	0.0393386	7.29581	6.69244	-0.473558	6.1014e-34	4.16867e-25	1	2.20411e-26	8.03185e-23	0.981934	BnaC09g07570D	-2.11572	-1.36487	-3.06889	-0.088236	-0.548464	-2.55599	0.0214013	0.178113	0.316544	0.94694	0.494575	0.439181	BnaC09g07570D	2.02749	0.816403	0.512897	0.517803	1	1
BnaA02g33450D	GSBRNA2T00046070001	1071	HRG	AT5G62520.1	SRO5	similar to RCD one 5	Chr5:25097944-25099907 FORWARD LENGTH=1700	1700	0	AT5G62520	247431_at	2	0	55	0	HRG	BnaA02g33450D	9.32051	8.48696	0.564671	8.62763	9.56801	1.44503	3.02145e-19	2.51677e-16	0.815669	2.78539e-17	9.88257e-19	0.454636	BnaA02g33450D	-0.365796	0.945555	1.67948	0.327082	-0.135493	0.799121	0.860951	0.526736	0.169731	0.818076	0.939711	0.549368	BnaA02g33450D	0.692878	-1.08105	-0.88036	1	1	0.962839
BnaC03g03100D	GSBRNA2T00134494001	555		AT5G07470.1	PMSR3	peptidemethionine sulfoxide reductase 3	Chr5:2362524-2364479 REVERSE LENGTH=1038	1038	2e-147	AT5G07470	250609_at	2	0	0	0		BnaC03g03100D	9.30805	-2.81992	0.0181621	5.93475	-2.10998	-5.23959	1.43469e-07	0.0634178	1	0.00182019	0.189168	0.014489	BnaC03g03100D	1.41427	4.38403	-0.0697147	4.78757	3.67408	5.18804	0.61695	0.00433662	1	0.00167851	0.0221983	0.00174854	BnaC03g03100D	3.3733	-0.709945	5.25776	1	1	0.202301
BnaAnng13800D	GSBRNA2T00016693001	675		AT4G27670.1	HSP21	heat shock protein 21	Chr4:13818825-13819971 REVERSE LENGTH=983	983	0	AT4G27670	253884_at	0	0	19	0		BnaAnng13800D	9.2361	4.0914	0.0418397	9.86076	8.01465	1.17233	2.36241e-05	0.0538107	1	1.97683e-05	0.000468502	0.817818	BnaAnng13800D	-0.0203985	0.692661	-4.65106	-0.64506	-3.23058	-5.78155	1	0.859354	0.125093	0.817257	0.18658	0.0321442	BnaAnng13800D	-0.624662	-3.92324	-1.13049	1	1	1
BnaA09g23730D	GSBRNA2T00156512001	270		AT1G33360.1		ATP-dependent Clp protease	Chr1:12091780-12096486 FORWARD LENGTH=2999	2999	1e-58	AT1G33360	256510_at	0	0	0	4		BnaA09g23730D	9.15465	8.36638	0.758691	8.93595	8.61222	-0.963415	4.17719e-32	1.20293e-26	0.638434	1.80281e-30	1.9845e-27	0.540821	BnaA09g23730D	0.254425	0.0550222	-1.17526	0.473126	-0.190823	0.54685	0.897135	0.991709	0.218303	0.597871	0.866391	0.65151	BnaA09g23730D	0.218702	-0.245845	1.72211	1	1	0.621877
BnaC04g32780D	GSBRNA2T00060413001	285		AT5G40645.1		RPM1-interacting protein 4 (RIN4) family protein	Chr5:16280283-16280993 REVERSE LENGTH=459	459	3e-86	AT5G40645	249376_at	0	0	1	0		BnaC04g32780D	9.10026	8.55164	0.0445671	12.8558	13.3809	-0.086465	9.17526e-17	8.84863e-14	1	1.39702e-21	1.7095e-22	1	BnaC04g32780D	2.63543	2.37156	2.18455	-1.12011	-2.45768	2.31558	0.251594	0.335985	0.513246	0.266822	0.00409025	0.529524	BnaC04g32780D	-3.75554	-4.82924	0.131032	0.617272	0.557948	1
BnaA03g30420D	GSBRNA2T00111739001	351	HRG	AT3G10040.1		sequence-specific DNA binding transcription factor	Chr3:3096345-3098417 REVERSE LENGTH=2073	2073	5e-27	AT3G10040	258930_at	0	6	55	0	HRG	BnaA03g30420D	9.1002	6.4971	2.85119	6.57118	6.11904	-4.23759	8.70776e-47	2.35824e-27	0.163379	5.16501e-29	1.37484e-21	0.247155	BnaA03g30420D	-0.561721	1.04358	-2.03889	1.9673	1.42164	5.04988	0.685645	0.411646	0.320604	4.4501e-05	0.00552183	0.0187779	BnaA03g30420D	2.52902	0.378058	7.08878	0.120516	1	0.148802
BnaA01g15420D	GSBRNA2T00149578001	1470		AT4G26270.1	PFK3	phosphofructokinase 3	Chr4:13300778-13304440 REVERSE LENGTH=2196	2196	0	AT4G26270	253987_at	0	0	36	0		BnaA01g15420D	8.98257	9.33792	1.58333	4.52456	2.18021	-0.0697544	2.46961e-22	3.23756e-15	0.777527	1.28542e-09	0.00481619	1	BnaA01g15420D	-3.30251	-6.03382	-0.142518	1.1555	1.12389	1.51057	0.00149837	1.3253e-05	1	0.143022	0.18898	0.697928	BnaA01g15420D	4.45801	7.15771	1.65309	0.00913252	0.00081583	1
BnaAnng39320D	GSBRNA2T00022656001	921		AT5G48850.1	ATSDI1	Tetratricopeptide repeat (TPR)-like superfamily protein	Chr5:19805437-19807853 REVERSE LENGTH=1214	1214	0	AT5G48850	248676_at	0	4	2	15		BnaAnng39320D	8.98087	-2.38077	0.103673	5.18179	-2.8134	-3.30869	2.86836e-07	0.0979597	1	0.000464929	0.048395	0.0978062	BnaAnng39320D	-3.21833	0.361458	0.417632	0.580757	0.794086	3.83	0.129023	0.899299	0.887271	0.781961	0.702416	0.00808064	BnaAnng39320D	3.79908	0.432627	3.41236	0.61636	1	0.463794
BnaA07g33600D	GSBRNA2T00146505001	1086		AT1G77520.1		O-methyltransferase family protein	Chr1:29130375-29132272 FORWARD LENGTH=1593	1593	0	AT1G77520							BnaA07g33600D	8.96431	8.38242	0.144204	10.6045	8.89025	-2.24521	8.81511e-10	2.17199e-06	1	1.72235e-10	1.5303e-07	0.725771	BnaA07g33600D	1.34217	-0.0350296	-2.41059	-0.297977	-0.54286	-0.0211764	0.626351	1	0.511531	0.88677	0.703365	1	BnaA07g33600D	-1.64015	-0.50783	2.38942	1	1	1
BnaC09g06820D	GSBRNA2T00134779001	222		AT5G65207.1		hypothetical protein	Chr5:26052200-26052717 REVERSE LENGTH=518	518	2e-42	AT5G65207							BnaC09g06820D	8.86136	7.73236	-3.42237	8.71075	8.86267	0.884454	5.15989e-41	1.34307e-33	0.353056	9.58685e-40	5.14831e-40	0.878286	BnaC09g06820D	0.294123	0.979674	0.885524	0.444739	-0.150631	-3.4213	0.816972	0.191636	0.765191	0.564291	0.882968	0.225189	BnaC09g06820D	0.150617	-1.13031	-4.30682	1	1	0.642769
BnaC06g21330D	GSBRNA2T00143908001	177		AT1G33360.1		ATP-dependent Clp protease	Chr1:12091780-12096486 FORWARD LENGTH=2999	2999	5e-29	AT1G33360	256510_at	0	0	0	4		BnaC06g21330D	8.86023	8.23423	5.01381	6.93362	5.85626	-0.14318	6.35636e-17	8.00326e-14	0.0571402	7.09311e-16	2.96841e-12	1	BnaC06g21330D	-4.86718	-4.79603	-5.55912	-2.94056	-2.41806	-0.402122	2.18829e-05	5.85059e-05	0.00518393	9.03655e-05	0.00187447	0.859149	BnaC06g21330D	1.92662	2.37797	5.15699	0.860935	0.866861	0.309498
BnaA03g30410D	GSBRNA2T00111740001	426	HRG	AT3G10040.1		sequence-specific DNA binding transcription factor	Chr3:3096345-3098417 REVERSE LENGTH=2073	2073	5e-66	AT3G10040	258930_at	0	6	55	0	HRG	BnaA03g30410D	8.85694	7.1862	-0.0394293	4.2373	4.11854	-2.18161	2.17233e-31	1.47744e-21	1	9.61363e-11	3.22934e-08	0.725771	BnaA03g30410D	-1.26061	-0.00383551	0.12111	3.35903	3.06382	2.2633	0.181242	1	1	2.41975e-08	5.66461e-07	0.531158	BnaA03g30410D	4.61964	3.06765	2.14219	6.32141e-05	0.2315	0.939735
BnaCnng07710D	GSBRNA2T00062430001	270		AT1G59453.1		B-block-binding subunit of TFIIIC protein	Chr1:21846902-21849405 REVERSE LENGTH=2122	2122	0.12	AT1G59453							BnaCnng07710D	8.84976	7.84761	-0.0716157	0.379971	0.00972723	0.753487	3.68777e-08	6.938e-06	1	0.812989	1	0.812037	BnaCnng07710D	0.361283	0.115433	-0.623798	8.83107	7.95332	-1.4489	0.885516	0.944416	0.765393	2.02952e-07	7.43574e-06	0.329181	BnaCnng07710D	8.46978	7.83788	-0.825102	1	1	0.995531
BnaA04g22990D	GSBRNA2T00123330001	1131		AT2G39510.1	UMAMIT14	nodulin MtN21 /EamA-like transporter family protein	Chr2:16491143-16493343 REVERSE LENGTH=1598	1598	0	AT2G39510	266965_at	1	0	37	0		BnaA04g22990D	8.83894	7.18524	0.0352595	14.4398	8.08046	0.3541	6.37459e-12	2.84097e-08	1	7.92206e-18	4.3932e-10	1	BnaA04g22990D	5.44047	0.208438	-2.25054	-0.160396	-0.686779	-2.56938	0.00181829	0.942402	0.531364	0.943461	0.659929	0.447139	BnaA04g22990D	-5.60086	-0.895217	-0.31884	0.108451	1	1
BnaC06g34510D	GSBRNA2T00103443001	504		AT3G63500.3	TTA2	fibronectin type III domain protein (DUF1423)	Chr3:23446331-23450233 REVERSE LENGTH=3731	3731	1e-68	AT3G63500	251145_at	3	0	1	0		BnaC06g34510D	8.79974	-0.225999	8.84425	0.453101	0.407888	0.416772	0.000479999	0.938906	0.0186342	0.880875	0.899398	0.990973	BnaC06g34510D	-11.7029	-3.63624	-11.511	-3.35621	-4.27012	-3.08348	2.03935e-05	0.158124	0.000160244	0.174891	0.0767561	0.224998	BnaC06g34510D	8.34664	-0.633888	8.42748	0.119401	1	0.232356
BnaA01g10770D	GSBRNA2T00131537001	804		AT4G20860.1		FAD-binding Berberine family protein	Chr4:11172622-11174467 FORWARD LENGTH=1846	1846	0	AT4G20860	254447_at	3	0	13	0		BnaA01g10770D	8.79821	0.356111	-4.05799	-0.641959	0.58712	-1.52709	1.72066e-05	0.908745	0.303728	0.743774	0.787567	0.776889	BnaA01g10770D	-10.8265	-6.60179	0.0836815	-1.38637	-6.8328	-2.44721	3.87777e-07	0.000548517	1	0.509848	0.000228202	0.484734	BnaA01g10770D	9.44017	-0.231009	-2.5309	0.0060998	1	0.894213
BnaCnng03960D	GSBRNA2T00032432001	1827	HRG	AT4G33070.1	PDC1	Thiamine pyrophosphate dependent pyruvate decarboxylase family protein	Chr4:15952257-15954803 REVERSE LENGTH=2213	2213	0	AT4G33070	253416_at	0	6	56	0	HRG	BnaCnng03960D	8.69027	7.53314	0.116217	9.49629	7.79527	-0.215884	3.27258e-34	1.92839e-27	1	3.30447e-38	4.69954e-29	0.95732	BnaCnng03960D	-0.00156145	-0.310922	-0.788415	-0.807581	-0.573049	-0.456313	1	0.809282	0.40768	0.262679	0.484944	0.675907	BnaCnng03960D	-0.806019	-0.262127	0.332102	1	1	1
BnaCnng67880D	GSBRNA2T00098196001	909	HRG	AT2G19590.1	ACO1	ACC oxidase 1	Chr2:8475276-8477733 REVERSE LENGTH=2275	2275	0	AT2G19590	265948_at	0	6	51	0	HRG	BnaCnng67880D	8.67411	10.2522	-0.0648086	8.41396	9.79867	0.00769408	2.10248e-48	9.40919e-57	1	9.73957e-47	6.4218e-56	1	BnaCnng67880D	-1.90857	-2.2675	-1.0529	-1.64842	-1.81399	-1.1254	0.000139635	8.34597e-05	0.23667	0.000811973	0.000210104	0.203335	BnaCnng67880D	0.260148	0.453512	-0.0725027	1	1	1
BnaC04g46400D	GSBRNA2T00155214001	96		AT2G39510.1	UMAMIT14	nodulin MtN21 /EamA-like transporter family protein	Chr2:16491143-16493343 REVERSE LENGTH=1598	1598	3e-09	AT2G39510	266965_at	1	0	37	0		BnaC04g46400D	8.639	6.7755	0.111738	6.50526	6.25554	-0.108491	4.39081e-08	0.000182664	1	0.000123125	0.000396478	1	BnaC04g46400D	-0.0089602	-0.0334759	-0.23128	2.12478	0.486491	-0.011051	1	1	1	0.120765	0.856536	1	BnaC04g46400D	2.13374	0.519966	0.220229	1	1	1
BnaA06g07890D	GSBRNA2T00105406001	225		AT1G12805.1		nucleotide binding protein	Chr1:4366577-4367136 FORWARD LENGTH=560	560	6e-36	AT1G12805							BnaA06g07890D	8.59498	6.66932	0.0840405	5.93723	5.61363	-0.135016	3.60694e-23	1.42761e-12	1	3.31597e-08	0.000165914	1	BnaA06g07890D	2.52391	2.92344	-0.258965	5.18166	3.97912	-0.0399086	0.1198	0.193827	1	1.58083e-12	2.0025e-07	1	BnaA06g07890D	2.65775	1.05568	0.219056	1	1	1
BnaC02g00520D	GSBRNA2T00068988001	1362		AT5G10120.1		Ethylene insensitive 3 family protein	Chr5:3169640-3171262 FORWARD LENGTH=1623	1623	0	AT5G10120	250468_at	0	0	0	16		BnaC02g00520D	8.56142	5.48618	-3.71703	3.91574	3.55699	-0.164061	7.00879e-13	1.83352e-10	0.292134	0.00206933	7.68451e-05	1	BnaC02g00520D	-1.70472	0.779527	3.51647	2.94096	2.70872	-0.0364988	0.49546	0.634711	0.179354	0.000333529	0.000430088	1	BnaC02g00520D	4.64568	1.92919	-3.55297	0.659055	0.99075	1
BnaA02g15870D	GSBRNA2T00116433001	981		AT1G72210.1		basic helix-loop-helix (bHLH) DNA-binding superfamily protein	Chr1:27179458-27182456 FORWARD LENGTH=1759	1759	0	AT1G72210							BnaA02g15870D	8.56039	5.76285	1.62458	5.11782	4.10933	0.856402	6.99059e-35	1.00009e-17	0.369875	3.73264e-19	4.54912e-13	0.468311	BnaA02g15870D	-3.30089	-2.65495	-3.74787	0.141678	-1.00143	-2.97969	6.09175e-06	0.00048633	1.55649e-05	0.890968	0.10106	1.45504e-05	BnaA02g15870D	3.44257	1.65352	0.768177	0.0067094	0.782334	0.965685
BnaC03g75570D	GSBRNA2T00027774001	837		AT1G26390.1		FAD-binding Berberine family protein	Chr1:9130013-9131779 REVERSE LENGTH=1767	1767	0	AT1G26390	261020_at	0	0	3	6		BnaC03g75570D	8.55467	8.2457	1.41725	7.1016	4.93484	-0.0981547	7.61932e-14	1.63413e-08	0.732658	7.80645e-11	1.74292e-05	1	BnaC03g75570D	-1.01637	-2.8044	2.02873	0.436704	0.506463	3.54414	0.677267	0.226078	0.534173	0.749432	0.725202	0.244181	BnaC03g75570D	1.45307	3.31087	1.51541	1	0.86349	1
BnaA08g11560D	GSBRNA2T00089487001	291	HRG	AT4G33560.1		Wound-responsive family protein	Chr4:16135157-16135921 FORWARD LENGTH=765	765	1e-65	AT4G33560	253298_at	0	6	50	0	HRG	BnaA08g11560D	8.54673	8.42648	1.35177	7.29253	7.6973	-4.27473	2.10123e-13	2.55373e-12	0.747279	2.07736e-10	1.53128e-10	0.28495	BnaA08g11560D	0.317833	0.557656	-1.84862	1.57203	1.28684	3.77789	0.925747	0.837089	0.440841	0.151447	0.265628	0.208508	BnaA08g11560D	1.2542	0.729183	5.62651	1	1	0.47047
BnaA03g02060D	GSBRNA2T00129643001	555		AT5G07470.1	PMSR3	peptidemethionine sulfoxide reductase 3	Chr5:2362524-2364479 REVERSE LENGTH=1038	1038	1e-151	AT5G07470	250609_at	2	0	0	0		BnaA03g02060D	8.52016	-1.08106	0.0770856	5.13364	0.102044	-3.12963	1.71111e-10	0.412379	1	0.0001729	0.970594	0.0237799	BnaA03g02060D	-0.217602	0.575779	0.601177	3.16892	-0.60733	3.80789	0.972484	0.768852	0.722664	0.00312092	0.723486	0.000318444	BnaA03g02060D	3.38652	-1.18311	3.20671	0.977181	1	0.29134
BnaA09g54170D	GSBRNA2T00097488001	2136		AT4G01360.1	BPS3	BPS1-like protein	Chr4:564760-566408 FORWARD LENGTH=1484	1484	0	AT4G01360							BnaA09g54170D	8.51834	8.20479	0.924453	8.67303	8.13791	-1.48198	3.27907e-24	1.21288e-21	0.68156	1.68097e-24	4.39895e-22	0.492426	BnaA09g54170D	-0.117158	-0.404594	-1.19588	-0.271843	-0.33771	1.21055	0.971679	0.831154	0.399017	0.813548	0.762379	0.432341	BnaA09g54170D	-0.154685	0.0668838	2.40643	1	1	0.623646
BnaA09g23720D	GSBRNA2T00156511001	270		AT1G33360.1		ATP-dependent Clp protease	Chr1:12091780-12096486 FORWARD LENGTH=2999	2999	3e-60	AT1G33360	256510_at	0	0	0	4		BnaA09g23720D	8.38133	7.17408	0.533185	8.06198	7.15223	0.221966	5.80518e-69	2.49887e-54	0.631769	4.06974e-65	6.04321e-55	0.913426	BnaA09g23720D	-0.171363	-0.261949	-0.468608	0.147984	-0.240096	-0.15739	0.884489	0.775166	0.558404	0.832731	0.699067	0.892472	BnaA09g23720D	0.319347	0.0218534	0.311218	1	1	1
BnaA03g38380D	GSBRNA2T00155030001	1344		AT5G41750.2		Disease resistance protein (TIR-NBS-LRR class) family	Chr5:16693845-16699028 FORWARD LENGTH=4910	4910	5e-110	AT5G41750	262037_at	0	0	0	0		BnaA03g38380D	8.34877	5.75204	-1.82204	7.51669	6.39138	0.232499	5.78652e-12	8.95141e-07	0.627659	2.29837e-10	8.09514e-08	1	BnaA03g38380D	-0.811203	1.24473	-0.152041	0.020883	0.605389	-2.20658	0.664723	0.410196	0.995155	1	0.690112	0.324434	BnaA03g38380D	0.832086	-0.639336	-2.05454	1	1	0.89596
BnaC08g12490D	GSBRNA2T00104493001	753	HRG/starv	AT4G27450.1		aluminum induced protein with YGL and LRDR motifs	Chr4:13727370-13729002 REVERSE LENGTH=1367	1367	0	AT4G27450	253874_at	10	0	52	0	HRG	BnaC08g12490D	8.34277	6.04579	0.687806	7.29444	5.48501	0.216152	6.16035e-32	6.42746e-20	0.578762	1.09498e-26	1.99732e-17	0.947969	BnaC08g12490D	-0.916148	-0.6578	-0.83276	0.132188	-0.0970145	-0.361107	0.246277	0.472027	0.31654	0.913154	0.940618	0.72199	BnaC08g12490D	1.04834	0.560786	0.471654	0.955412	1	0.990707
BnaC01g19640D	GSBRNA2T00042281001	753	HRG/starv	AT4G27450.1		aluminum induced protein with YGL and LRDR motifs	Chr4:13727370-13729002 REVERSE LENGTH=1367	1367	0	AT4G27450	253874_at	10	0	52	0	HRG	BnaC01g19640D	8.33395	6.38432	0.753254	8.33462	6.51073	-0.174972	1.19997e-44	3.15983e-30	0.41231	1.66486e-44	2.68644e-31	0.955134	BnaC01g19640D	-0.0387374	-0.12317	-0.542319	-0.0394085	-0.249582	0.385907	0.990468	0.923081	0.485944	0.980034	0.762114	0.631418	BnaC01g19640D	-0.00067106	-0.126412	0.928226	1	1	0.779082
BnaC05g01130D	GSBRNA2T00085430001	213		AT3G50550.1		hypothetical protein	Chr3:18759348-18760711 FORWARD LENGTH=910	910	0.007	AT3G50550	252165_at	0	0	0	1		BnaC05g01130D	8.27483	6.79784	-0.101864	5.57367	4.90553	0.554454	5.37473e-14	1.18561e-09	1	3.6656e-08	2.4902e-06	0.838087	BnaC05g01130D	-0.89128	-0.549623	0.602812	1.80988	1.34268	-0.0535058	0.647718	0.81737	0.694272	0.0662884	0.213932	1	BnaC05g01130D	2.70116	1.89231	-0.656318	0.576577	1	0.995277
BnaA01g10890D	GSBRNA2T00131553001	738		AT4G21050.1	DOF4.4	Dof-type zinc finger domain-containing protein	Chr4:11238441-11239073 FORWARD LENGTH=633	633	8e-98	AT4G21050	254441_at	0	0	0	0		BnaA01g10890D	8.26897	4.01552	-2.15332	7.5732	6.3361	-0.106853	8.58711e-11	0.02857	0.654526	7.12839e-11	2.65419e-05	1	BnaA01g10890D	-1.64976	0.012012	2.01343	-0.953995	-2.30856	-0.0330377	0.504623	1	0.537474	0.376633	0.0379843	1	BnaA01g10890D	0.695767	-2.32057	-2.04647	1	1	1
BnaA01g02400D	GSBRNA2T00121357001	318		AT4G34790.1		SAUR-like auxin-responsive protein family	Chr4:16594362-16595153 FORWARD LENGTH=792	792	9e-118	AT4G34790							BnaA01g02400D	8.2485	8.6098	-2.49594	6.39902	6.78628	-2.2333	1.43653e-17	2.21645e-14	0.433232	3.60641e-14	3.76701e-14	0.725771	BnaA01g02400D	-1.9541	-2.45685	1.80055	-0.104611	-0.633331	1.53791	0.378824	0.31008	0.433397	0.937095	0.464739	0.694429	BnaA01g02400D	1.84948	1.82352	-0.262637	0.988371	1	1
BnaA03g27910D	GSBRNA2T00112040001	210		AT3G02480.1		Late embryogenesis abundant protein (LEA) family protein	Chr3:512220-513036 FORWARD LENGTH=550	550	4e-69	AT3G02480	258498_at	0	3	3	3		BnaA03g27910D	8.24789	7.79594	4.04577	3.75844	0.0208915	-0.103553	1.27279e-07	9.37842e-06	0.271752	0.0511488	1	1	BnaA03g27910D	0.0281988	0.034536	-0.182569	4.51765	7.80958	3.96675	1	1	1	0.000476267	1.22825e-05	0.184799	BnaA03g27910D	4.48945	7.77504	4.14932	1	1	1
BnaC06g21340D	GSBRNA2T00143905001	270		AT1G33360.1		ATP-dependent Clp protease	Chr1:12091780-12096486 FORWARD LENGTH=2999	2999	1e-57	AT1G33360	256510_at	0	0	0	4		BnaC06g21340D	8.24452	6.9992	-0.246637	7.95298	7.67817	-0.329112	1.40274e-43	4.77267e-34	0.99379	1.50743e-41	6.49294e-39	0.977065	BnaC06g21340D	-0.567319	0.131554	-0.469333	-0.275776	-0.547413	-0.386858	0.520157	0.925062	0.851903	0.726349	0.408783	0.903637	BnaC06g21340D	0.291543	-0.678968	0.0824753	1	1	1
BnaA05g23570D	GSBRNA2T00104977001	282		AT3G16120.2		Dynein light chain type 1 family protein	Chr3:5464728-5465585 FORWARD LENGTH=623	623	1e-108	AT3G16120	258339_at	5	0	0	0		BnaA05g23570D	8.14568	7.40281	0.118382	5.2059	7.68157	-0.0645104	2.36094e-11	2.47441e-08	1	1.96591e-05	1.11992e-06	1	BnaA05g23570D	0.527207	2.47228	7.84255	3.46698	2.19352	8.02544	0.880075	0.326712	4.70109e-06	0.000790687	0.0440446	1.205e-05	BnaA05g23570D	2.93978	-0.278752	0.182893	0.842946	1	1
BnaC05g24990D	GSBRNA2T00111371001	201	HRG	AT1G33055.1		hypothetical protein	Chr1:11971308-11972580 REVERSE LENGTH=1273	1273	5e-62	AT1G33055	261567_at	5	0	50	0	HRG	BnaC05g24990D	8.08666	5.97294	1.36602	6.7606	5.35861	0.729755	5.82571e-41	2.70697e-26	0.158472	2.43366e-32	9.62022e-23	0.571354	BnaC05g24990D	-1.34536	-1.28337	-1.10361	-0.0192931	-0.669037	-0.467342	0.0218773	0.0303071	0.188557	0.997476	0.297932	0.603405	BnaC05g24990D	1.32607	0.614336	0.636269	0.653559	1	0.950892
BnaC05g09310D	GSBRNA2T00008975001	222		AT1G12805.1		nucleotide binding protein	Chr1:4366577-4367136 FORWARD LENGTH=560	560	1e-45	AT1G12805							BnaC05g09310D	8.0792	4.73413	0.0632453	6.57083	5.55574	-0.0875163	2.98415e-17	2.73758e-06	1	2.39466e-14	1.64654e-08	1	BnaC05g09310D	-2.12912	0.0971109	-0.174508	-0.620745	-0.724495	-0.0237468	0.106745	0.989956	1	0.542033	0.494511	1	BnaC05g09310D	1.50838	-0.821606	0.150762	0.979053	1	1
BnaC03g03070D	GSBRNA2T00134491001	555		AT5G07470.1	PMSR3	peptidemethionine sulfoxide reductase 3	Chr5:2362524-2364479 REVERSE LENGTH=1038	1038	1e-143	AT5G07470	250609_at	2	0	0	0		BnaC03g03070D	8.05791	-1.57045	-0.294537	7.96601	-2.15535	-4.57734	2.20102e-06	0.34472	0.986105	3.65587e-05	0.170667	0.0264133	BnaC03g03070D	2.59023	-0.118053	-0.601977	2.68212	0.466844	3.68083	0.308251	0.981755	0.822068	0.0948742	0.851886	0.0186633	BnaC03g03070D	0.0918947	0.584897	4.28281	1	1	0.334834
BnaA09g51380D	GSBRNA2T00052427001	213		AT1G32870.2	NAC13	NAC domain protein 13	Chr1:11911679-11913947 FORWARD LENGTH=1890	1890	0.0002	AT1G32870	261192_at	0	0	14	0		BnaA09g51380D	8.03732	6.37331	-0.1035	7.8544	6.63518	-0.666543	4.39878e-36	1.37286e-25	0.997254	9.65751e-35	2.74904e-27	0.576549	BnaA09g51380D	-0.0149435	-0.00745678	-0.645763	0.167976	-0.269327	-0.0827197	1	1	0.407496	0.866728	0.762263	0.975728	BnaA09g51380D	0.182919	-0.26187	0.563043	1	1	0.94918
BnaCnng30730D	GSBRNA2T00019791001	732		AT2G31380.1	STH	salt tolerance homologue	Chr2:13381767-13383470 FORWARD LENGTH=1268	1268	0	AT2G31380	263252_at	2	4	2	4		BnaCnng30730D	8.0258	3.88757	-0.128032	8.40791	4.70656	0.108671	4.66718e-40	1.81974e-13	0.974511	9.24501e-42	2.80131e-18	0.995912	BnaCnng30730D	0.921362	1.06526	0.113529	0.539257	0.246271	-0.123174	0.192242	0.0807399	0.944081	0.429929	0.772504	0.930214	BnaCnng30730D	-0.382105	-0.818993	-0.236703	1	1	1
BnaA09g23700D	GSBRNA2T00156507001	270		AT1G33360.1		ATP-dependent Clp protease	Chr1:12091780-12096486 FORWARD LENGTH=2999	2999	1e-58	AT1G33360	256510_at	0	0	0	4		BnaA09g23700D	8.00654	6.45603	0.812279	7.07679	6.02185	0.0145066	7.72296e-60	6.27859e-42	0.464408	1.08337e-50	5.06446e-39	1	BnaA09g23700D	-0.679436	-0.707976	-0.877707	0.250311	-0.273797	-0.0799347	0.301511	0.320181	0.269611	0.696042	0.664928	0.979803	BnaA09g23700D	0.929747	0.434179	0.797772	0.852266	1	0.887983
BnaC03g39610D	GSBRNA2T00123864001	402		AT3G16360.2	AHP4	HPT phosphotransmitter 4	Chr3:5554197-5555789 FORWARD LENGTH=863	863	5e-167	AT3G16360	259329_at	0	1	0	0		BnaC03g39610D	8.00582	6.36961	3.6658	6.40572	7.62217	2.34719	6.86261e-12	4.88197e-06	8.84953e-05	1.65021e-09	3.27544e-09	0.0146545	BnaC03g39610D	-1.64308	0.00769029	-2.20938	-0.0429892	-1.24487	-0.890772	0.503414	1	0.0101911	0.989158	0.178992	0.340104	BnaC03g39610D	1.6001	-1.25256	1.31861	1	1	0.789811
BnaA01g18000D	GSBRNA2T00075731001	753		AT4G17030.1	EXLB1	expansin-like B1	Chr4:9581562-9583290 REVERSE LENGTH=1117	1117	0	AT4G17030	245463_at	0	5	0	4		BnaA01g18000D	7.9882	7.37583	0.515873	6.30618	6.33338	1.33967	7.05986e-17	3.4406e-14	0.946684	1.70702e-12	2.7907e-12	0.724167	BnaA01g18000D	-1.40649	-1.40649	0.116835	0.275535	-0.364045	-0.706959	0.239364	0.253834	1	0.842087	0.782082	0.78132	BnaA01g18000D	1.68202	1.04244	-0.823794	0.881344	1	1
BnaA05g03720D	GSBRNA2T00132612001	330		AT2G44080.1	ARL	ARGOS-like protein	Chr2:18236789-18238173 FORWARD LENGTH=1287	1287	2e-88	AT2G44080	267230_at	3	0	40	1		BnaA05g03720D	7.96019	5.38369	-2.22818	7.94273	5.35679	1.2079	8.51559e-27	3.99343e-15	0.64014	3.29691e-26	1.42417e-15	0.813629	BnaA05g03720D	0.0506039	-0.61276	0.0275195	0.0680562	-0.585863	-3.40856	0.993304	0.574019	1	0.965248	0.49018	0.22975	BnaA05g03720D	0.0174522	0.0268973	-3.43608	1	1	0.814011
BnaA01g17800D	GSBRNA2T00075755001	1053		AT4G17260.1	LDH	Lactate/malate dehydrogenase family protein	Chr4:9673897-9675540 FORWARD LENGTH=1453	1453	0	AT4G17260	245324_at	0	6	40	0		BnaA01g17800D	7.95602	6.66749	0.803389	8.28148	6.49229	1.73174	3.1106e-14	1.35196e-10	0.792256	8.26392e-15	1.57428e-10	0.544701	BnaA01g17800D	-0.402258	-0.606906	1.15243	-0.727721	-0.431707	0.224076	0.866988	0.739538	0.598272	0.543899	0.761023	0.955221	BnaA01g17800D	-0.325463	0.175199	-0.928354	1	1	0.996719
BnaC04g49850D	GSBRNA2T00022075001	1071		AT2G44800.1		2-oxoglutarate (2OG) and Fe(II)-dependent oxygenase superfamily protein	Chr2:18466820-18468551 FORWARD LENGTH=1258	1258	0	AT2G44800	266875_at	0	0	9	0		BnaC04g49850D	7.95445	10.4475	-3.35531	8.28662	11.3143	0.50882	2.73347e-07	1.33719e-09	0.436345	4.16418e-07	3.67151e-11	0.922234	BnaC04g49850D	0.00208809	-0.00994531	-2.31545	-0.330084	-0.876785	-6.17958	1	1	0.239081	0.873472	0.561006	0.00351613	BnaC04g49850D	-0.332172	-0.866839	-3.86413	1	1	0.698194
BnaA09g50920D	GSBRNA2T00052485001	1161		AT1G03475.1	LIN2	Coproporphyrinogen III oxidase	Chr1:868853-871308 REVERSE LENGTH=1743	1743	0	AT1G03475	264820_at	0	2	0	1		BnaA09g50920D	7.9362	6.80662	0.424762	7.24291	5.8673	-0.461057	3.62744e-35	1.22207e-27	0.741784	6.31881e-31	1.52521e-22	0.738238	BnaA09g50920D	0.217351	-0.401881	-0.281952	0.910645	0.537433	0.603867	0.873797	0.687591	0.7913	0.152485	0.473909	0.426087	BnaA09g50920D	0.693294	0.939314	0.885819	1	1	0.822833
BnaA09g04350D	GSBRNA2T00009530001	1002	HRG/starv	AT5G26200.1		Mitochondrial substrate carrier family protein	Chr5:9157142-9158404 FORWARD LENGTH=1263	1263	0	AT5G26200	246854_at	6	4	40	3	HRG	BnaA09g04350D	7.91951	9.79347	0.123692	10.107	11.0582	-0.142276	3.0453e-09	7.81727e-12	1	2.97903e-13	4.33144e-15	1	BnaA09g04350D	-0.00181147	-0.0235114	-0.290737	-2.18928	-1.28821	-0.0247689	1	1	1	0.0189063	0.218073	1	BnaA09g04350D	-2.18747	-1.2647	0.265969	1	1	1
BnaC04g10830D	GSBRNA2T00141431001	861	HRG	AT2G34390.1	NIP2;1	NOD26-like intrinsic protein 2;1	Chr2:14514487-14515958 REVERSE LENGTH=1162	1162	0	AT2G34390	267024_s_at	0	0	50	0	HRG	BnaC04g10830D	7.90686	5.76323	-4.2186	7.08796	4.95166	-1.03701	5.25784e-25	4.42613e-15	0.166461	1.81478e-21	2.42934e-12	0.847884	BnaC04g10830D	-0.429372	-0.550321	0.639929	0.389535	0.261248	-2.54166	0.746332	0.634161	0.800858	0.69724	0.817223	0.441257	BnaC04g10830D	0.818907	0.811569	-3.18159	1	1	0.814708
BnaA04g10510D	GSBRNA2T00075050001	276		AT5G40645.1		RPM1-interacting protein 4 (RIN4) family protein	Chr5:16280283-16280993 REVERSE LENGTH=459	459	2e-80	AT5G40645	249376_at	0	0	1	0		BnaA04g10510D	7.87875	7.38576	0.142344	9.16956	9.67289	-0.192952	2.60425e-09	9.92948e-07	1	7.2052e-09	3.99119e-09	1	BnaA04g10510D	1.99242	1.80831	-0.37406	0.701602	-0.478812	-0.0387636	0.442823	0.523983	1	0.641799	0.754963	1	BnaA04g10510D	-1.29081	-2.28713	0.335297	1	1	1
BnaA10g09270D	GSBRNA2T00095381001	1824	HRG	AT5G54960.1	PDC2	pyruvate decarboxylase-2	Chr5:22310553-22312832 REVERSE LENGTH=2280	2280	0	AT5G54960	248138_at	3	0	48	0	HRG	BnaA10g09270D	7.87331	5.68938	0.570363	7.81248	5.78821	1.26236	1.43723e-48	1.59906e-30	0.521036	4.81862e-48	2.66708e-31	0.0568037	BnaA10g09270D	-0.184631	-0.14412	0.684408	-0.123808	-0.242943	-0.00759006	0.870741	0.889604	0.268735	0.891155	0.747143	1	BnaA10g09270D	0.0608226	-0.0988232	-0.691998	1	1	0.857824
BnaC09g36160D	GSBRNA2T00036728001	2403		AT5G22910.1	CHX9	cation/H+ exchanger 9	Chr5:7660927-7663829 REVERSE LENGTH=2403	2403	0	AT5G22910	249884_at	0	0	0	0		BnaC09g36160D	7.86719	7.78124	-2.14183	7.57664	7.04982	-0.0961183	8.7644e-14	2.89394e-15	0.653077	5.23816e-09	1.13434e-11	1	BnaC09g36160D	1.46411	0.849393	2.02755	1.75466	1.58082	-0.0181599	0.59607	0.747228	0.532405	0.0330471	0.0557943	1	BnaC09g36160D	0.290549	0.731426	-2.04571	1	1	1
BnaA03g05200D	GSBRNA2T00130022001	897	HRG	AT5G15120.1	PCO1	2-aminoethanethiol dioxygenase, putative (DUF1637)	Chr5:4898641-4900734 FORWARD LENGTH=1438	1438	0	AT5G15120	250152_at	0	5	54	0	HRG	BnaA03g05200D	7.86626	5.75373	-0.231923	6.28233	5.14909	0.355723	4.43085e-68	1.53176e-43	0.920211	5.34702e-50	1.13037e-36	0.850866	BnaA03g05200D	-0.882676	0.154388	0.376392	0.701248	0.75903	-0.211254	0.0717025	0.863395	0.713031	0.107364	0.07797	0.871478	BnaA03g05200D	1.58392	0.604642	-0.587646	0.123041	1	0.953623
BnaCnng04890D	GSBRNA2T00026671001	900		AT1G24590.1	DRNL	DORNROSCHEN-like protein	Chr1:8714365-8715378 REVERSE LENGTH=1014	1014	0	AT1G24590							BnaCnng04890D	7.85678	9.20253	0.0727592	7.84212	7.80314	-0.0547922	1.42058e-11	2.04019e-10	1	3.50807e-11	8.07725e-10	1	BnaCnng04890D	-0.297346	-1.70303	-0.128262	-0.282682	-0.303647	-0.00071079	0.952726	0.533027	1	0.854864	0.85526	1	BnaCnng04890D	0.014664	1.39939	0.127551	1	1	1
BnaC09g07450D	GSBRNA2T00134877001	270		AT1G33360.1		ATP-dependent Clp protease	Chr1:12091780-12096486 FORWARD LENGTH=2999	2999	3e-60	AT1G33360	256510_at	0	0	0	4		BnaC09g07450D	7.85214	6.99889	-0.403844	8.59708	7.35049	0.30362	1.45106e-105	3.39996e-89	0.946382	4.61624e-116	1.90008e-97	0.952949	BnaC09g07450D	0.26636	-0.218421	-0.848485	-0.478579	-0.570024	-1.55595	0.776467	0.78544	0.589011	0.170398	0.0890283	0.250662	BnaC09g07450D	-0.74494	-0.351603	-0.707465	0.902973	1	1
BnaCnng58050D	GSBRNA2T00072011001	951	HRG	AT3G10040.1		sequence-specific DNA binding transcription factor	Chr3:3096345-3098417 REVERSE LENGTH=2073	2073	7e-151	AT3G10040	258930_at	0	6	55	0	HRG	BnaCnng58050D	7.79096	6.58805	0.762065	7.17456	6.08586	1.01092	1.86189e-23	6.80645e-18	0.71663	7.35362e-21	5.43499e-16	0.700422	BnaCnng58050D	-0.329145	-0.182534	0.892691	0.287261	0.319659	0.643835	0.832628	0.913973	0.590082	0.798112	0.769292	0.668699	BnaCnng58050D	0.616406	0.502193	-0.248855	1	1	1
BnaC04g47060D	GSBRNA2T00155125001	642		AT2G40340.6	DREB2C	Integrase-type DNA-binding superfamily protein	Chr2:16848389-16850487 REVERSE LENGTH=1479	1479	5e-93	AT2G40340							BnaC04g47060D	7.78289	7.42006	-0.0589369	5.63471	8.63277	2.5289	3.72316e-15	2.18923e-11	1	2.87121e-09	3.19375e-10	0.628674	BnaC04g47060D	0.501303	2.89388	3.15554	2.64947	1.68118	0.567704	0.810804	0.205767	0.286444	0.00199457	0.0795062	0.898273	BnaC04g47060D	2.14817	-1.21271	-2.58784	0.738732	1	0.874517
BnaC06g21400D	GSBRNA2T00143887001	270		AT1G33360.1		ATP-dependent Clp protease	Chr1:12091780-12096486 FORWARD LENGTH=2999	2999	3e-60	AT1G33360	256510_at	0	0	0	4		BnaC06g21400D	7.76076	6.79492	0.743776	7.3297	6.09178	0.120932	1.66798e-94	7.52358e-77	0.383884	1.38047e-85	2.35816e-70	0.984635	BnaC06g21400D	-0.302182	-0.950706	-0.528648	0.128878	-0.247564	0.0941957	0.780316	0.0774242	0.480082	0.80258	0.570406	0.953743	BnaC06g21400D	0.43106	0.703142	0.622844	1	1	0.906604
BnaC06g41740D	GSBRNA2T00004569001	270		AT1G33360.1		ATP-dependent Clp protease	Chr1:12091780-12096486 FORWARD LENGTH=2999	2999	1e-58	AT1G33360	256510_at	0	0	0	4		BnaC06g41740D	7.68588	4.79524	0.46026	6.66171	5.55166	-2.85025	0.000144093	0.0170666	0.981814	0.00073245	0.00580573	0.636987	BnaC06g41740D	-1.60526	-1.15127	0.274425	-0.581092	-1.9077	3.58494	0.562195	0.700055	0.988385	0.864731	0.372823	0.30188	BnaC06g41740D	1.02417	-0.756428	3.31051	1	1	0.855409
BnaAnng07310D	GSBRNA2T00077201001	1032		AT2G36460.1	FBA6	Aldolase superfamily protein	Chr2:15296613-15298754 REVERSE LENGTH=1760	1760	0	AT2G36460	263921_at	2	0	23	0		BnaAnng07310D	7.68212	4.39285	0.270372	7.14227	5.59329	0.599303	8.11045e-14	4.58184e-06	0.968398	2.08694e-12	1.27517e-08	0.834178	BnaAnng07310D	-0.167553	1.00723	-0.757496	0.372304	-0.193209	-1.08643	0.952843	0.434682	0.631591	0.798955	0.911057	0.412482	BnaAnng07310D	0.539857	-1.20044	-0.328932	1	1	1
BnaC04g51210D	GSBRNA2T00038138001	582	HRG	AT2G47520.1	ERF71, HRE2	Integrase-type DNA-binding superfamily protein	Chr2:19502776-19503702 REVERSE LENGTH=843	843	8e-84	AT2G47520	245173_at	0	1	51	0	HRG	BnaC04g51210D	7.59426	6.56461	2.31629	7.77345	7.08437	1.10857	2.64625e-43	9.18045e-35	0.638434	6.12416e-44	7.87682e-39	0.597758	BnaC04g51210D	0.0271299	0.18115	-4.52464	-0.152059	-0.338612	-3.31692	0.997723	0.885845	0.04145	0.858388	0.626944	0.0173341	BnaC04g51210D	-0.179189	-0.519763	1.20772	1	1	0.950477
BnaAnng16550D	GSBRNA2T00028252001	1272	HRG	AT3G10040.1		sequence-specific DNA binding transcription factor	Chr3:3096345-3098417 REVERSE LENGTH=2073	2073	0	AT3G10040	258930_at	0	6	55	0	HRG	BnaAnng16550D	7.56911	6.32358	-0.215989	7.17974	6.32476	-0.27004	1.20562e-38	1.73054e-29	0.949898	5.52418e-36	1.0206e-29	0.903041	BnaAnng16550D	-0.906114	-0.833073	-1.27494	-0.516752	-0.834255	-1.22089	0.148038	0.214177	0.0745873	0.444358	0.160582	0.100512	BnaAnng16550D	0.389362	-0.00118182	0.0540504	1	1	1
BnaA10g16770D	GSBRNA2T00065928001	279		AT5G18060.1	SAUR23	SAUR-like auxin-responsive protein family	Chr5:5975780-5976589 FORWARD LENGTH=810	810	4e-71	AT5G18060	250012_x_at	1	0	5	16		BnaA10g16770D	7.54785	6.38379	-0.0834953	6.75767	4.92304	-3.06799	1.34189e-07	8.66248e-05	1	1.39424e-05	0.000494409	0.57105	BnaA10g16770D	0.0155897	-1.59743	0.0493397	0.805776	-0.136684	3.03383	1	0.548911	1	0.565857	0.952061	0.363979	BnaA10g16770D	0.790186	1.46074	2.98449	1	1	0.857845
BnaC06g34210D	GSBRNA2T00103401001	645	starvation	AT1G73260.1	KTI1	kunitz trypsin inhibitor 1	Chr1:27547098-27548282 REVERSE LENGTH=1185	1185	3e-52	AT1G73260	260101_at	8	0	9	4		BnaC06g34210D	7.53742	-2.55474	0.912274	0.327957	-2.17273	0.885027	6.52245e-10	0.0257736	0.610312	0.830459	0.139402	0.662402	BnaC06g34210D	-3.75109	1.70229	0.727632	3.45837	1.32028	0.754879	0.00741895	0.183361	0.593543	0.000476902	0.500547	0.549956	BnaC06g34210D	7.20946	-0.382013	0.0272467	0.000526308	1	1
BnaC03g57130D	GSBRNA2T00024772001	267	HRG	AT4G10270.1		Wound-responsive family protein	Chr4:6374734-6375210 FORWARD LENGTH=477	477	6e-81	AT4G10270	255807_at	0	10	58	0	HRG	BnaC03g57130D	7.53548	7.33384	1.10134	7.25855	7.19502	-0.147138	1.45707e-84	1.96433e-80	0.147467	9.97359e-81	3.46136e-80	0.96561	BnaC03g57130D	-0.483334	-0.440444	-1.16744	-0.20641	-0.301628	0.0810337	0.444738	0.494705	0.0464329	0.684056	0.511934	0.967868	BnaC03g57130D	0.276924	0.138816	1.24848	1	1	0.550069
BnaC03g30000D	GSBRNA2T00015656001	1422		AT4G04760.1		Major facilitator superfamily protein	Chr4:2424164-2427769 FORWARD LENGTH=1437	1437	0	AT4G04760	255295_at	0	0	2	0		BnaC03g30000D	7.5147	9.09007	0.112971	5.75466	9.70269	-3.03648	1.81878e-07	6.05564e-09	1	2.58969e-06	3.99662e-10	0.577472	BnaC03g30000D	-2.86047	-0.0423259	-3.1543	-1.10042	-0.654944	-0.00485447	0.178526	1	0.322786	0.40024	0.669728	1	BnaC03g30000D	1.76004	-0.612618	3.14945	0.961962	1	1
BnaAnng31970D	GSBRNA2T00093410001	135		AT2G36460.3	FBA6	Aldolase superfamily protein	Chr2:15296701-15298514 REVERSE LENGTH=1517	1517	2e-27	AT2G36460	263921_at	2	0	23	0		BnaAnng31970D	7.51189	4.64794	-0.46233	7.54039	5.55997	0.379633	2.44702e-26	7.97299e-13	0.819886	2.32885e-26	8.24649e-17	0.859171	BnaAnng31970D	-0.0753444	0.743383	-0.92417	-0.103839	-0.168646	-1.76613	0.974782	0.402693	0.3321	0.939024	0.883129	0.0231683	BnaAnng31970D	-0.0284946	-0.912029	-0.841963	1	1	0.922524
BnaA05g23580D	GSBRNA2T00104976001	1314		AT3G16110.1	PDIL1-6	PDI-like 1-6	Chr3:5460793-5463899 REVERSE LENGTH=2000	2000	1e-61	AT3G16110	258329_at	0	0	0	0		BnaA05g23580D	7.50815	9.78177	1.2303	6.07723	6.03071	0.969145	4.98118e-09	1.89814e-10	0.745041	2.97668e-07	8.90328e-07	0.749552	BnaA05g23580D	-4.21552	-5.89097	-2.54444	-2.7846	-2.13992	-2.28329	0.00079829	5.18315e-05	0.174752	0.0135008	0.0706871	0.130109	BnaA05g23580D	1.43092	3.75105	0.261152	1	0.533613	1
BnaA09g23750D	GSBRNA2T00156515001	270		AT1G33360.1		ATP-dependent Clp protease	Chr1:12091780-12096486 FORWARD LENGTH=2999	2999	7e-55	AT1G33360	256510_at	0	0	0	4		BnaA09g23750D	7.48869	6.60376	1.00288	7.13039	6.21638	1.3012	1.41077e-90	4.08603e-75	0.470814	7.07956e-84	2.35816e-70	0.288485	BnaA09g23750D	-0.266303	-0.589617	-0.18963	0.0919935	-0.202238	-0.487953	0.734199	0.24048	0.944207	0.879213	0.680482	0.627489	BnaA09g23750D	0.358296	0.38738	-0.298323	1	1	1
BnaA09g23760D	GSBRNA2T00156516001	270		AT1G33360.1		ATP-dependent Clp protease	Chr1:12091780-12096486 FORWARD LENGTH=2999	2999	7e-55	AT1G33360	256510_at	0	0	0	4		BnaA09g23760D	7.48869	6.60376	1.00288	7.13039	6.21638	1.3012	1.41077e-90	4.08603e-75	0.470814	7.07956e-84	2.35816e-70	0.288485	BnaA09g23760D	-0.266303	-0.589617	-0.18963	0.0919933	-0.202238	-0.487954	0.734199	0.240498	0.944207	0.879213	0.680497	0.627489	BnaA09g23760D	0.358297	0.387379	-0.298324	1	1	1
BnaA03g27990D	GSBRNA2T00112031001	519		AT3G02555.2		hypothetical protein	Chr3:539611-541523 REVERSE LENGTH=1378	1378	1e-106	AT3G02555	258493_at	0	0	35	0		BnaA03g27990D	7.48647	4.46226	-1.67631	3.82379	0.640026	-6.05111	1.62624e-06	0.0033328	0.52115	0.0602514	0.742361	0.0742576	BnaA03g27990D	6.51188	1.95571	2.46981	10.1746	5.77794	6.84462	0.000746015	0.315065	0.153461	8.05209e-09	0.000160724	0.00403651	BnaA03g27990D	3.66268	3.82223	4.37481	1	0.678689	0.621657
BnaC03g40740D	GSBRNA2T00021427001	1062		AT3G19000.1		2-oxoglutarate (2OG) and Fe(II)-dependent oxygenase superfamily protein	Chr3:6553440-6555147 REVERSE LENGTH=1447	1447	0	AT3G19000	256892_at	0	0	0	5		BnaC03g40740D	7.44874	1.03214	1.10988	6.17318	1.22813	-2.0952	1.02337e-10	0.383852	0.534242	2.11424e-07	0.272458	0.14562	BnaC03g40740D	0.706332	0.871141	0.0012796	1.98189	0.675148	3.20636	0.821549	0.57747	1	0.0604985	0.630333	0.0012536	BnaC03g40740D	1.27556	-0.195993	3.20508	1	1	0.239022
BnaA06g32310D	GSBRNA2T00078117001	1275	HRG	AT3G27220.1		Galactose oxidase/kelch repeat superfamily protein	Chr3:10051069-10053761 REVERSE LENGTH=2121	2121	0	AT3G27220	257153_at	0	0	56	0	HRG	BnaA06g32310D	7.44667	5.86712	0.443823	7.91405	5.7937	-0.196293	1.06896e-26	3.96149e-18	0.837052	1.71906e-28	4.00337e-18	0.978169	BnaA06g32310D	0.442145	-0.340741	-0.77768	-0.0252354	-0.267329	-0.137564	0.734212	0.797016	0.480517	0.995404	0.790715	0.959256	BnaA06g32310D	-0.46738	0.0734119	0.640116	1	1	0.975707
BnaA04g09690D	GSBRNA2T00114271001	846	HRG	AT5G39890.1	PCO2	2-aminoethanethiol dioxygenase, putative (DUF1637)	Chr5:15974270-15976270 FORWARD LENGTH=1361	1361	0	AT5G39890	249384_at	0	0	56	0	HRG	BnaA04g09690D	7.42643	6.1853	-1.07034	6.82263	5.78534	0.640371	8.36833e-56	1.107e-42	0.227298	8.86992e-50	5.42642e-39	0.618081	BnaA04g09690D	-0.741522	-0.742898	0.767593	-0.137726	-0.34294	-0.943117	0.162472	0.165605	0.297832	0.853998	0.561273	0.190156	BnaA04g09690D	0.603796	0.399958	-1.71071	1	1	0.374316
BnaC05g30840D	GSBRNA2T00095849001	672		AT3G21150.1	BBX32	B-box 32	Chr3:7412445-7413727 REVERSE LENGTH=1283	1283	7e-130	AT3G21150							BnaC05g30840D	7.41151	5.62839	0.57514	7.87027	5.48918	0.121985	3.57407e-38	6.9515e-28	0.564046	1.06489e-40	7.51471e-29	0.986088	BnaC05g30840D	-0.0609024	-0.616914	-0.370682	-0.519663	-0.4777	0.0824734	0.994417	0.560329	0.660201	0.341503	0.404682	0.967631	BnaC05g30840D	-0.458761	0.139214	0.453155	1	1	0.96716
BnaA01g23640D	GSBRNA2T00002601001	363		AT5G65890.3	ACR1	ACT domain repeat 1	Chr5:26354853-26357905 FORWARD LENGTH=1996	1996	0.16	AT5G65890	247118_at	0	0	3	2		BnaA01g23640D	7.39306	-0.96986	-0.731568	0.102544	2.18164	-0.104654	0.0260954	0.695892	0.985948	1	0.407936	1	BnaA01g23640D	0.121215	7.72109	6.53266	7.41174	4.56959	5.90575	1	0.0585367	0.247043	0.0537021	0.361296	0.299816	BnaA01g23640D	7.29052	-3.1515	-0.626914	1	1	1
BnaA03g20420D	GSBRNA2T00139042001	1197	HRG	AT2G43710.1	SSI2	Plant stearoyl-acyl-carrier-protein desaturase family protein	Chr2:18119873-18122889 FORWARD LENGTH=1834	1834	0	AT2G43710	260570_at	0	2	2	3	HRGmod	BnaA03g20420D	7.38547	6.64975	-0.342038	7.37246	6.87221	-0.237581	8.06453e-47	5.44784e-40	0.744402	1.6187e-46	7.40949e-42	0.87309	BnaA03g20420D	0.562347	0.594388	0.375847	0.575359	0.371929	0.27139	0.394802	0.350186	0.5913	0.30918	0.566035	0.714089	BnaA03g20420D	0.0130117	-0.222459	-0.104457	1	1	1
BnaA03g24280D	GSBRNA2T00151440001	594		AT4G10250.1	ATHSP22.0	HSP20-like chaperones superfamily protein	Chr4:6370338-6371372 FORWARD LENGTH=1035	1035	0	AT4G10250	255811_at	0	0	18	0		BnaA03g24280D	7.34756	3.44362	0.892807	5.55448	9.3429	-2.85699	2.73722e-05	0.0444051	0.899941	0.000555038	7.04035e-07	0.625437	BnaA03g24280D	-2.47898	2.02262	-0.589764	-0.685897	-3.87665	3.16004	0.29461	0.428046	0.910265	0.74216	0.0266463	0.360266	BnaA03g24280D	1.79308	-5.89927	3.7498	0.998941	0.326914	0.812804
BnaC08g17310D	GSBRNA2T00139690001	1626	HRG	AT1G17290.1	AlaAT1	alanine aminotransferase	Chr1:5922332-5926400 FORWARD LENGTH=2378	2378	0	AT1G17290	260847_s_at	1	0	33	0	HRG	BnaC08g17310D	7.34401	5.48094	-0.0411384	7.39608	6.13564	0.73108	6.22229e-18	2.89817e-11	1	5.96909e-18	1.69036e-13	0.672362	BnaC08g17310D	-0.696698	-0.262244	-0.607349	-0.748765	-0.91694	-1.37957	0.564676	0.869023	0.601205	0.445731	0.330685	0.107525	BnaC08g17310D	-0.0520672	-0.654695	-0.772218	1	1	0.940917
BnaA03g35030D	GSBRNA2T00137433001	1062		AT3G19000.1		2-oxoglutarate (2OG) and Fe(II)-dependent oxygenase superfamily protein	Chr3:6553440-6555147 REVERSE LENGTH=1447	1447	0	AT3G19000	256892_at	0	0	0	5		BnaA03g35030D	7.32378	0.779909	1.28571	5.57923	0.737862	-1.63583	2.32282e-08	0.58485	0.521399	1.84489e-05	0.59529	0.414262	BnaA03g35030D	-0.438868	0.038879	0.689459	1.30569	0.0809267	3.61099	0.917495	1	0.697961	0.338806	0.979735	0.00149811	BnaA03g35030D	1.74456	0.0420478	2.92154	1	1	0.424164
BnaC09g46650D	GSBRNA2T00016101001	225	HRG	AT5G10040.1		transmembrane protein	Chr5:3143723-3144157 FORWARD LENGTH=435	435	4e-25	AT5G10040	250464_at	0	0	54	0	HRG	BnaC09g46650D	7.31373	5.39043	0.983315	-0.672353	0.412865	-0.573492	2.7494e-23	2.42728e-14	0.580127	0.489304	0.739083	0.840723	BnaC09g46650D	2.48146	3.43734	-0.540685	10.4675	8.41491	1.01612	0.000523934	4.27668e-06	0.742211	1.59539e-35	4.43687e-26	0.419232	BnaC09g46650D	7.98609	4.97757	1.55681	2.37741e-13	0.000855686	0.799847
BnaC02g39850D	GSBRNA2T00028850001	291		AT5G27760.1		Hypoxia-responsive family protein	Chr5:9830251-9831872 FORWARD LENGTH=749	749	4e-103	AT5G27760	246744_at	0	0	6	0		BnaC02g39850D	7.308	5.02971	-0.407844	6.25388	5.01211	-0.630768	1.20192e-32	9.02211e-19	0.796266	4.84171e-27	2.64898e-19	0.622181	BnaC02g39850D	-1.52055	-0.910881	-1.32223	-0.466424	-0.893278	-1.09931	0.0216395	0.228568	0.0445931	0.517292	0.14277	0.117678	BnaC02g39850D	1.05412	0.0176021	0.222924	0.919043	1	1
BnaA02g21970D	GSBRNA2T00029305001	2229		AT4G10520.1		Subtilase family protein	Chr4:6499794-6502933 FORWARD LENGTH=2338	2338	0	AT4G10520	254977_s_at	0	0	1	2		BnaA02g21970D	7.30319	5.60321	-2.12832	7.09445	6.28941	0.363204	1.72098e-11	4.71648e-07	0.658936	7.28841e-11	9.16751e-09	1	BnaA02g21970D	-0.443237	0.105397	-0.119882	-0.234494	-0.58081	-2.61141	0.842062	0.972256	1	0.898218	0.678797	0.440104	BnaA02g21970D	0.208743	-0.686207	-2.49153	1	1	0.907918
BnaC09g38470D	GSBRNA2T00078484001	1152	starvation	AT5G19120.1		Eukaryotic aspartyl protease family protein	Chr5:6414488-6415907 FORWARD LENGTH=1420	1420	0	AT5G19120	249923_at	10	0	31	0		BnaC09g38470D	7.29637	4.82392	-0.225491	6.28272	5.07256	-0.0204206	9.78669e-28	1.10541e-14	0.932318	2.35482e-22	1.50699e-15	1	BnaC09g38470D	0.545392	0.77367	-1.20924	1.55904	0.525032	-1.41431	0.588895	0.38557	0.0905952	0.0103006	0.521878	0.0337515	BnaC09g38470D	1.01364	-0.248637	-0.205071	0.967406	1	1
BnaC09g15520D	GSBRNA2T00042026001	528		AT1G74050.1		Ribosomal protein L6 family protein	Chr1:27847038-27849008 REVERSE LENGTH=1248	1248	2e-14	AT1G74050							BnaC09g15520D	7.27277	3.02658	1.52834	0.239381	0.905247	-0.0992268	7.82365e-06	0.0905187	0.715581	0.898753	0.51893	1	BnaC09g15520D	-9.80181	-7.6886	-5.29025	-2.76842	-5.56727	-3.66268	3.46576e-09	6.28102e-07	0.00157057	0.0363579	3.05512e-05	0.0128829	BnaC09g15520D	7.03339	2.12133	1.62757	0.0155471	1	0.940176
BnaA02g18180D	GSBRNA2T00083082001	639	starvation	AT1G76600.1		poly polymerase	Chr1:28746833-28747848 FORWARD LENGTH=1016	1016	3e-141	AT1G76600	259979_at	7	0	35	0		BnaA02g18180D	7.25233	4.29555	1.71131	6.03934	3.82015	-0.784444	1.12908e-10	6.28233e-05	0.335875	3.08014e-08	0.000277793	0.792014	BnaA02g18180D	-0.0148267	-0.362742	-0.801443	1.19816	0.112658	1.69431	1	0.861697	0.659501	0.321816	0.962517	0.196861	BnaA02g18180D	1.21299	0.4754	2.49575	1	1	0.613482
BnaC06g21690D	GSBRNA2T00143822001	540	HRG	AT1G76650.3	CML38	calmodulin-like 38	Chr1:28766807-28768138 REVERSE LENGTH=713	713	0	AT1G76650	259879_at	5	0	57	0	HRG	BnaC06g21690D	7.25132	4.43186	0.0330575	5.13072	4.50845	-2.15972	1.80644e-14	2.06503e-06	1	4.54408e-09	6.47991e-07	0.726577	BnaC06g21690D	-1.61902	-0.359045	-2.19446	0.501583	-0.435628	-0.00168153	0.124613	0.859301	0.532766	0.683005	0.740806	1	BnaC06g21690D	2.1206	-0.0765828	2.19277	0.650744	1	1
BnaC01g43620D	GSBRNA2T00004353001	291		AT1G12775.1		Pentatricopeptide repeat (PPR) superfamily protein	Chr1:4353842-4355929 FORWARD LENGTH=2088	2088	4e-27	AT1G12775	261194_at	0	0	0	0		BnaC01g43620D	7.24071	2.91142	0.0784692	7.04783	4.49011	-0.074264	3.02933e-08	0.0420285	1	5.84571e-07	0.000644619	1	BnaC01g43620D	-0.00747411	0.330638	-0.162147	0.185409	-1.24805	-0.00941354	1	0.937451	1	0.914496	0.306779	1	BnaC01g43620D	0.192883	-1.57869	0.152733	1	1	1
BnaA04g28440D	GSBRNA2T00065254001	291		AT1G12775.1		Pentatricopeptide repeat (PPR) superfamily protein	Chr1:4353842-4355929 FORWARD LENGTH=2088	2088	4e-27	AT1G12775	261194_at	0	0	0	0		BnaA04g28440D	7.24071	2.91142	0.078469	7.04783	4.49011	-0.0742638	3.02933e-08	0.0420285	1	5.84571e-07	0.000644619	1	BnaA04g28440D	-0.00747407	0.330637	-0.162146	0.185409	-1.24805	-0.0094135	1	0.937451	1	0.914496	0.306779	1	BnaA04g28440D	0.192883	-1.57869	0.152733	1	1	1
BnaA03g27980D	GSBRNA2T00112032001	783	HRG	AT3G02550.1	LBD41	LOB domain-containing protein 41	Chr3:536500-538126 REVERSE LENGTH=1515	1515	0	AT3G02550	258487_at	0	6	57	0	HRG	BnaA03g27980D	7.21451	4.69788	1.59485	6.62953	5.08524	-3.8739	4.7746e-31	2.25922e-16	0.301808	1.35888e-26	8.15556e-18	0.340823	BnaA03g27980D	1.66747	2.3132	0.463845	2.25245	1.92584	5.9326	0.00782513	6.0614e-05	0.859977	2.66256e-05	0.000425042	0.00109175	BnaA03g27980D	0.584977	-0.387362	5.46875	1	1	0.323236
BnaA09g07110D	GSBRNA2T00005761001	222		AT5G65207.1		hypothetical protein	Chr5:26052200-26052717 REVERSE LENGTH=518	518	4e-44	AT5G65207							BnaA09g07110D	7.20304	6.71109	-0.080364	6.92934	7.23552	-0.778887	7.294e-27	1.14627e-23	1	2.23822e-25	2.21845e-26	0.773491	BnaA09g07110D	0.136657	0.576963	-0.339655	0.410357	0.0525329	0.358868	0.93917	0.545101	0.871842	0.640787	0.974864	0.882961	BnaA09g07110D	0.2737	-0.524431	0.698523	1	1	1
BnaCnng59450D	GSBRNA2T00075408001	561		AT5G11190.1	SHN2	Integrase-type DNA-binding superfamily protein	Chr5:3564824-3566260 FORWARD LENGTH=931	931	0	AT5G11190							BnaCnng59450D	7.18964	2.51696	-0.259774	4.88934	2.88251	1.45126	2.99431e-12	0.0317689	0.881435	1.15446e-08	0.00911695	0.132082	BnaCnng59450D	-2.3606	0.0436888	3.24469	-0.0603043	-0.321858	1.53366	0.266046	1	2.31262e-08	0.969888	0.818858	0.0103202	BnaCnng59450D	2.3003	-0.365547	-1.71104	0.879549	1	0.396777
BnaCnng63820D	GSBRNA2T00088170001	678		AT5G17090.1		Cystatin/monellin superfamily protein	Chr5:5621249-5622542 REVERSE LENGTH=988	988	1e-51	AT5G17090							BnaCnng63820D	7.17647	-2.61736	-3.00423	-0.427386	-6.70832	-7.60749	0.0296397	0.196279	0.349803	1	0.189094	0.449015	BnaCnng63820D	0.90023	1.7755	2.05636	8.50409	5.86646	6.65962	0.765991	0.32696	0.29367	0.0321841	0.270906	0.29753	BnaCnng63820D	7.60386	4.09096	4.60326	1	1	1
BnaAnng29210D	GSBRNA2T00082589001	1434		AT4G26270.1	PFK3	phosphofructokinase 3	Chr4:13300778-13304440 REVERSE LENGTH=2196	2196	0	AT4G26270	253987_at	0	0	36	0		BnaAnng29210D	7.16242	4.86851	-0.189102	6.38544	4.10883	-0.87558	2.41887e-24	3.42634e-13	1	1.54998e-20	3.02935e-10	0.83344	BnaAnng29210D	0.206063	-0.138617	-0.428956	0.983046	0.621068	0.257521	0.902073	0.93172	0.884909	0.173753	0.464871	0.964271	BnaAnng29210D	0.776984	0.759685	0.686478	1	1	1
BnaA07g03790D	GSBRNA2T00093269001	483	HRG	AT2G16060.1	HB1	hemoglobin 1	Chr2:6982531-6983777 REVERSE LENGTH=989	989	0	AT2G16060	263096_at	0	8	52	0	HRG	BnaA07g03790D	7.15329	6.21527	-0.154755	7.91994	6.37704	0.4875	3.33396e-16	6.88989e-13	0.99791	2.40496e-18	1.95052e-13	0.862174	BnaA07g03790D	0.773278	-0.250707	0.751265	0.00663271	-0.412475	0.10901	0.520146	0.879658	0.56121	1	0.734562	0.984243	BnaA07g03790D	-0.766646	-0.161769	-0.642255	1	1	0.991636
BnaC03g08330D	GSBRNA2T00140624001	2802		AT2G25470.3	RLP21	receptor like protein 21	Chr2:10838307-10842016 FORWARD LENGTH=3131	3131	0	AT2G25470	265660_at	0	0	1	0		BnaC03g08330D	7.13089	5.17666	0.561261	4.92276	6.07375	0.870741	4.43793e-10	6.11123e-06	0.822709	1.01967e-05	4.56843e-07	0.701299	BnaC03g08330D	-0.352862	1.33595	0.206771	1.85527	0.438858	-0.102709	0.922426	0.517284	0.943137	0.0791292	0.779847	0.99312	BnaC03g08330D	2.20813	-0.897095	-0.30948	0.920532	1	1
BnaA01g16450D	GSBRNA2T00149449001	753	HRG/starv	AT4G27450.1		aluminum induced protein with YGL and LRDR motifs	Chr4:13727370-13729002 REVERSE LENGTH=1367	1367	0	AT4G27450	253874_at	10	0	52	0	HRG	BnaA01g16450D	7.12808	4.82759	0.530891	6.89947	4.65379	0.0312351	1.46069e-31	2.91637e-17	0.639813	4.6168e-30	1.85252e-16	1	BnaA01g16450D	-0.187344	-0.239852	-0.58476	0.0412624	-0.0660594	-0.0851035	0.89542	0.830558	0.468704	0.980554	0.96083	0.972466	BnaA01g16450D	0.228606	0.173793	0.499656	1	1	0.965235
BnaA02g15140D	GSBRNA2T00116537001	579		AT1G70760.1	NdhL	inorganic carbon transport protein-like protein	Chr1:26687202-26688384 FORWARD LENGTH=824	824	0	AT1G70760	262288_at	2	3	4	3		BnaA02g15140D	7.12361	9.21475	1.04485	2.95761	7.39184	-0.26928	1.40601e-20	6.8936e-23	0.338672	0.00855068	2.30994e-09	0.922015	BnaA02g15140D	3.02648	2.37683	0.580514	7.19248	4.19974	1.89464	0.00798269	0.321996	0.556472	1.57878e-20	1.05963e-09	0.0053123	BnaA02g15140D	4.16601	1.82291	1.31413	0.460075	1	0.699242
BnaA06g17510D	GSBRNA2T00107195001	1758	starvation	AT3G47340.1	ASN1	glutamine-dependent asparagine synthase 1	Chr3:17437840-17441431 REVERSE LENGTH=2439	2439	0	AT3G47340	252415_at	10	0	15	4		BnaA06g17510D	7.1051	2.77485	0.583577	4.87366	-0.0201635	-0.0790181	4.2474e-14	0.0014909	0.858753	2.70097e-08	1	1	BnaA06g17510D	1.32378	1.19994	-0.547593	3.55522	3.99496	0.115002	0.215784	0.286635	0.792555	2.41462e-05	3.66263e-06	0.993783	BnaA06g17510D	2.23144	2.79502	0.662595	0.581334	0.375212	1
BnaC09g12360D	GSBRNA2T00000073001	2496		AT1G64110.3	DAA1	P-loop containing nucleoside triphosphate hydrolases superfamily protein	Chr1:23796719-23801756 REVERSE LENGTH=2911	2911	0	AT1G64110	262347_at	1	0	3	1		BnaC09g12360D	7.08416	3.01027	0.448649	9.24838	4.66381	-0.162907	1.34854e-07	0.0282723	0.975244	1.93824e-09	0.00131029	1	BnaC09g12360D	1.9458	1.28789	3.31961	-0.218424	-0.365647	3.93117	0.3575	0.531848	0.289423	0.921577	0.871002	0.202267	BnaC09g12360D	-2.16422	-1.65354	0.611556	0.975565	1	1
BnaA03g53870D	GSBRNA2T00043250001	798		AT4G37260.1	MYB73	myb domain protein 73	Chr4:17540490-17541799 FORWARD LENGTH=1310	1310	7e-131	AT4G37260	246253_at	3	0	5	1		BnaA03g53870D	7.0786	4.45133	0.0924236	7.15066	6.71652	0.250957	4.01862e-16	1.84518e-07	1	8.30623e-16	3.1844e-13	1	BnaA03g53870D	0.691389	2.0344	-2.34756	0.619334	-0.230787	-2.50609	0.644364	0.0558104	0.513093	0.557297	0.8652	0.449343	BnaA03g53870D	-0.0720554	-2.26519	-0.158533	1	0.680048	1
BnaA03g42880D	GSBRNA2T00151110001	396		AT4G17030.1	EXLB1	expansin-like B1	Chr4:9581562-9583290 REVERSE LENGTH=1117	1117	7e-146	AT4G17030	245463_at	0	5	0	4		BnaA03g42880D	7.07053	7.69754	1.29491	5.87296	6.35306	1.02231	4.24619e-23	2.34478e-23	0.597507	3.84004e-17	1.64887e-18	0.814793	BnaA03g42880D	0.387149	-0.817673	0.771192	1.58472	0.526803	1.04379	0.792809	0.524214	0.793758	0.0153268	0.551445	0.55539	BnaA03g42880D	1.19757	1.34448	0.272603	0.942327	1	1
BnaC03g33010D	GSBRNA2T00153653001	783	HRG	AT3G02550.1	LBD41	LOB domain-containing protein 41	Chr3:536500-538126 REVERSE LENGTH=1515	1515	0	AT3G02550	258487_at	0	6	57	0	HRG	BnaC03g33010D	7.06778	4.98346	1.23371	6.32047	4.59286	0.455375	1.96502e-52	2.86257e-31	0.591501	8.82293e-45	1.3834e-27	0.92457	BnaC03g33010D	-0.384064	-0.29332	-0.575409	0.36325	0.0972835	0.202926	0.615768	0.705215	0.815092	0.522931	0.904758	0.952681	BnaC03g33010D	0.747314	0.390603	0.778335	0.95917	1	1
BnaC02g42930D	GSBRNA2T00068642001	987		AT5G64120.1		Peroxidase superfamily protein	Chr5:25659257-25661007 REVERSE LENGTH=1342	1342	0	AT5G64120	247327_at	1	0	4	6		BnaC02g42930D	7.06075	5.08551	-2.80785	7.74146	5.32527	-0.304759	1.90345e-05	0.00876832	0.344134	1.07361e-05	0.000899347	1	BnaC02g42930D	-0.0067225	-1.75947	3.00496	-0.687428	-1.99923	0.501865	1	0.521649	0.181068	0.720449	0.206281	0.944947	BnaC02g42930D	-0.680705	-0.239759	-2.50309	1	1	0.962997
BnaAnng21870D	GSBRNA2T00052343001	483		AT5G62530.1	ALDH12A1	aldehyde dehydrogenase 12A1	Chr5:25099003-25103312 REVERSE LENGTH=2589	2589	4e-144	AT5G62530	247436_at	0	0	2	3		BnaAnng21870D	7.04947	7.26603	0.0698905	8.41909	8.16297	-0.0969796	0.000663646	0.00419591	1	0.000160398	0.000725207	1	BnaAnng21870D	-0.230452	0.0812416	-0.188003	-1.60007	-0.815703	-0.0211328	0.973833	1	1	0.504115	0.7574	1	BnaAnng21870D	-1.36962	-0.896945	0.16687	1	1	1
BnaC05g20060D	GSBRNA2T00142491001	885	HRG	AT5G15120.1	PCO1	2-aminoethanethiol dioxygenase, putative (DUF1637)	Chr5:4898641-4900734 FORWARD LENGTH=1438	1438	0	AT5G15120	250152_at	0	5	54	0	HRG	BnaC05g20060D	7.00613	5.9461	1.3637	7.23297	6.33405	-0.0160965	4.57859e-48	1.30897e-37	0.710419	2.71884e-49	3.25161e-41	1	BnaC05g20060D	0.304706	0.13875	2.24363	0.0778644	-0.249204	3.62343	0.758229	0.898086	0.495469	0.932589	0.707694	0.204289	BnaC05g20060D	-0.226841	-0.387953	1.3798	1	1	1
BnaA03g28010D	GSBRNA2T00112029001	849		AT3G02580.1	STE1	sterol 1	Chr3:546739-548846 FORWARD LENGTH=1386	1386	0	AT3G02580	258484_at	0	3	3	0		BnaA03g28010D	7.00303	9.63351	0.050052	7.5205	9.72131	-0.041044	7.62044e-24	7.43547e-31	1	1.16276e-25	1.63566e-31	1	BnaA03g28010D	-0.0200112	-0.0419571	-0.0945073	-0.537479	-0.129765	-0.00341129	1	1	1	0.456194	0.902645	1	BnaA03g28010D	-0.517468	-0.0878083	0.091096	1	1	1
BnaA08g13100D	GSBRNA2T00021791001	462		AT4G30370.1		RING/U-box superfamily protein	Chr4:14858444-14859503 REVERSE LENGTH=1060	1060	2e-85	AT4G30370							BnaA08g13100D	6.99239	4.99863	1.1576	5.94906	4.11982	2.45639	8.39359e-17	1.23062e-09	0.624484	2.24786e-12	1.23249e-06	0.634342	BnaA08g13100D	0.82328	0.989094	4.25651	1.86661	1.8679	2.95773	0.583303	0.46632	0.0644452	0.0142844	0.0176549	0.0808365	BnaA08g13100D	1.04333	0.878805	-1.29879	1	1	0.938894
BnaCnng63580D	GSBRNA2T00087797001	447		AT2G43630.1		nucleusenvelope protein	Chr2:18095685-18097488 FORWARD LENGTH=1218	1218	8e-70	AT2G43630	260586_at	0	0	3	0		BnaCnng63580D	6.97562	8.11296	-0.349091	3.39045	1.88243	0.20632	2.66622e-12	6.49833e-10	0.886904	0.0647306	0.382435	0.975661	BnaCnng63580D	2.14247	-0.00284093	0.910932	5.72764	6.22768	0.355521	0.386573	1	0.378755	1.09331e-09	3.90608e-08	0.793592	BnaCnng63580D	3.58517	6.23052	-0.555411	1	1	0.993188
BnaA01g32900D	GSBRNA2T00057270001	567	HRG	AT3G02550.1	LBD41	LOB domain-containing protein 41	Chr3:536500-538126 REVERSE LENGTH=1515	1515	6e-117	AT3G02550	258487_at	0	6	57	0	HRG	BnaA01g32900D	6.96291	5.11554	0.755477	6.41569	4.85698	0.37304	1.5774e-43	1.68382e-27	0.606769	9.13433e-39	1.76529e-25	0.876174	BnaA01g32900D	-0.396698	-0.396993	-0.337413	0.150515	-0.138431	0.0450252	0.610968	0.590013	0.822792	0.853096	0.866573	1	BnaA01g32900D	0.547213	0.258562	0.382438	1	1	1
BnaAnng05260D	GSBRNA2T00067850001	759	HRG	AT5G44730.2		Haloacid dehalogenase-like hydrolase (HAD) superfamily protein	Chr5:18045496-18047075 REVERSE LENGTH=1123	1123	0	AT5G44730	249015_at	0	0	50	1	HRG	BnaAnng05260D	6.95233	4.90455	0.501601	6.59024	4.63295	0.435539	4.74687e-30	2.60891e-17	0.756498	9.00986e-28	5.13555e-16	0.848153	BnaAnng05260D	-0.141895	-0.38602	0.455436	0.2202	-0.114419	0.521498	0.928761	0.696871	0.717473	0.812504	0.917402	0.623518	BnaAnng05260D	0.362095	0.271601	0.0660621	1	1	1
BnaC04g06450D	GSBRNA2T00152871001	1362		AT2G38960.3	ERO2	endoplasmic reticulum oxidoreductins 2	Chr2:16265399-16268334 FORWARD LENGTH=1680	1680	0	AT2G38960	266186_at	0	0	11	0		BnaC04g06450D	6.94702	5.42729	-0.229567	7.02812	6.07026	-0.325267	3.43069e-39	9.70722e-27	0.889948	2.19844e-39	2.86297e-31	0.828224	BnaC04g06450D	0.531838	0.932288	0.338331	0.450743	0.289318	0.434031	0.487353	0.126204	0.688635	0.484633	0.694542	0.558032	BnaC04g06450D	-0.0810949	-0.64297	0.0957	1	1	1
BnaC03g06750D	GSBRNA2T00140435001	879	HRG	AT5G15120.1	PCO1	2-aminoethanethiol dioxygenase, putative (DUF1637)	Chr5:4898641-4900734 FORWARD LENGTH=1438	1438	0	AT5G15120	250152_at	0	5	54	0	HRG	BnaC03g06750D	6.94615	5.5446	0.295265	6.24739	4.93927	0.0215069	1.43032e-44	1.27654e-31	0.837697	2.25105e-38	7.41919e-27	1	BnaC03g06750D	-0.621311	-1.0195	-0.265294	0.0774437	-0.414166	0.00846407	0.322385	0.0512588	0.785093	0.936983	0.501249	1	BnaC03g06750D	0.698755	0.605329	0.273759	1	1	1
BnaC02g03300D	GSBRNA2T00080003001	153		AT5G05987.1	PRA1.A2	prenylated RAB acceptor 1.A2	Chr5:1804697-1806850 FORWARD LENGTH=1105	1105	2e-26	AT5G05987							BnaC02g03300D	6.94495	5.63531	-2.04616	8.14949	6.487	-0.453175	1.56157e-11	2.21393e-08	0.485919	3.35699e-13	3.71192e-10	0.96895	BnaC02g03300D	0.445973	0.379742	0.360536	-0.758565	-0.471946	-1.23245	0.919188	0.903379	0.913542	0.475695	0.695586	0.685207	BnaC02g03300D	-1.20454	-0.851688	-1.59299	1	1	0.951955
BnaCnng36750D	GSBRNA2T00029890001	774	HRG	AT5G44730.2		Haloacid dehalogenase-like hydrolase (HAD) superfamily protein	Chr5:18045496-18047075 REVERSE LENGTH=1123	1123	0	AT5G44730	249015_at	0	0	50	1	HRG	BnaCnng36750D	6.91683	4.92088	-0.734694	6.78457	4.98395	-0.00461054	1.37781e-24	2.62778e-14	0.667183	8.78591e-24	8.81159e-15	1	BnaCnng36750D	-0.0752871	-0.379192	0.162904	0.0569713	-0.442266	-0.56718	0.973404	0.738451	0.95047	0.972564	0.616966	0.672829	BnaCnng36750D	0.132258	-0.0630747	-0.730084	1	1	0.965685
BnaA06g37470D	GSBRNA2T00056783001	576		AT1G52560.1		HSP20-like chaperones superfamily protein	Chr1:19574538-19575866 REVERSE LENGTH=1044	1044	0	AT1G52560	262148_at	0	0	20	0		BnaA06g37470D	6.91669	3.86599	-4.14682	7.23638	6.66505	0.205247	7.05678e-05	0.0266286	0.282964	6.24909e-05	0.000212204	1	BnaA06g37470D	-0.168529	0.69939	-0.631178	-0.48822	-2.09967	-4.98325	0.982201	0.837712	0.859977	0.840985	0.269162	0.0570237	BnaA06g37470D	-0.319692	-2.79906	-4.35207	1	1	0.646967
BnaC01g21080D	GSBRNA2T00058934001	1053		AT4G17260.1	LDH	Lactate/malate dehydrogenase family protein	Chr4:9673897-9675540 FORWARD LENGTH=1453	1453	0	AT4G17260	245324_at	0	6	40	0		BnaC01g21080D	6.88944	5.66195	-0.643455	6.7283	5.41832	-1.47951	2.7689e-19	6.38242e-14	0.911959	9.8808e-19	2.10141e-13	0.553405	BnaC01g21080D	-1.1872	-0.994711	-1.71676	-1.02606	-0.751085	-0.880709	0.188824	0.309007	0.260477	0.197741	0.39642	0.736421	BnaC01g21080D	0.161137	0.243625	0.836051	1	1	1
BnaA03g38920D	GSBRNA2T00113708001	495	starvation	AT2G15890.1	MEE14	maternal effect embryo arrest 14	Chr2:6920369-6922161 REVERSE LENGTH=1622	1622	4e-125	AT2G15890	265478_at	10	0	39	0		BnaA03g38920D	6.87394	7.85159	0.81864	6.36797	7.29257	0.515137	1.67075e-18	8.72553e-21	0.550119	1.61591e-16	3.89247e-19	0.787283	BnaA03g38920D	-0.498252	-0.828896	0.131311	0.00772051	-0.269883	0.434813	0.700088	0.457359	0.96199	1	0.822397	0.705521	BnaA03g38920D	0.505973	0.559013	0.303503	1	1	1
BnaA05g09290D	GSBRNA2T00095339001	1008		AT2G34555.1	ATGA2OX3	gibberellin 2-oxidase 3	Chr2:14556988-14558857 FORWARD LENGTH=1297	1297	0	AT2G34555	266952_at	0	0	0	0		BnaA05g09290D	6.85307	8.28294	0.0818252	7.13857	6.32477	-2.2381	2.7635e-22	1.11632e-21	1	2.70273e-24	1.36345e-21	0.724992	BnaA05g09290D	-0.645022	-3.2798	-2.33656	-0.930524	-1.32163	-0.0166327	0.752477	0.012481	0.509995	0.145962	0.0258096	1	BnaA05g09290D	-0.285502	1.95817	2.31993	1	0.97319	1
BnaA06g17220D	GSBRNA2T00063082001	267	HRG	AT4G10270.1		Wound-responsive family protein	Chr4:6374734-6375210 FORWARD LENGTH=477	477	1e-83	AT4G10270	255807_at	0	10	58	0	HRG	BnaA06g17220D	6.82579	8.17215	1.36733	-1.28965	-1.5268	-6.17297	4.49677e-12	1.94489e-14	0.407634	0.238183	0.19148	0.0152616	BnaA06g17220D	-1.00425	-1.27983	0.0397427	7.11119	8.41911	7.58004	0.493788	0.357074	1	1.81666e-12	2.67351e-15	1.22892e-05	BnaA06g17220D	8.11544	9.69895	7.5403	7.21612e-08	4.36566e-10	0.037427
BnaA08g28060D	GSBRNA2T00089695001	885		AT1G04770.1		Tetratricopeptide repeat (TPR)-like superfamily protein	Chr1:1336274-1337849 REVERSE LENGTH=1284	1284	0	AT1G04770	261177_at	0	7	29	2		BnaA08g28060D	6.81895	3.33904	-0.207241	4.01293	0.882912	-1.60358	2.44095e-20	1.0654e-06	0.950908	3.19902e-09	0.244676	0.115568	BnaA08g28060D	1.04389	1.20019	-0.234007	3.84991	3.65632	1.16233	0.223904	0.136274	0.877003	6.11018e-09	3.34833e-08	0.145005	BnaA08g28060D	2.80602	2.45613	1.39634	0.0670692	0.231375	0.682196
BnaC09g30830D	GSBRNA2T00002920001	543		AT5G54470.1	BBX29	B-box type zinc finger family protein	Chr5:22114304-22115539 REVERSE LENGTH=1152	1152	1e-62	AT5G54470	248160_at	2	0	29	0		BnaC09g30830D	6.79944	5.24831	0.159016	5.90573	5.06277	0.717777	3.53704e-42	1.51989e-34	0.938479	4.15755e-40	1.78362e-36	0.384036	BnaC09g30830D	-1.53787	-0.841631	0.0284034	-0.644157	-0.656083	-0.530357	0.111007	0.263528	1	0.118737	0.109988	0.370744	BnaC09g30830D	0.893709	0.185548	-0.55876	1	1	0.91438
BnaC04g03310D	GSBRNA2T00002231001	330		AT2G44080.1	ARL	ARGOS-like protein	Chr2:18236789-18238173 FORWARD LENGTH=1287	1287	9e-87	AT2G44080	267230_at	3	0	40	1		BnaC04g03310D	6.797	6.24733	0.0282931	6.50143	4.55868	0.409746	4.14541e-19	9.6769e-16	1	6.47955e-18	8.70339e-11	0.983862	BnaC04g03310D	-0.560153	-2.15428	-0.785628	-0.264578	-0.465629	-1.16708	0.726638	0.0128278	0.837762	0.811174	0.632832	0.6954	BnaC04g03310D	0.295575	1.68865	-0.381453	1	0.878977	1
BnaC02g16180D	GSBRNA2T00152925001	207		AT2G05260.1		alpha/beta-Hydrolases superfamily protein	Chr2:1918273-1920042 FORWARD LENGTH=1395	1395	1e-32	AT2G05260	263049_at	0	0	0	1		BnaC02g16180D	6.79391	5.21381	1.98028	0.0439122	0.0113254	-0.0281752	0.0500153	0.191151	0.796274	1	1	1	BnaC02g16180D	1.80263	2.11199	-0.0126459	8.55262	7.31447	1.99581	0.667105	0.611222	1	0.0374286	0.083594	0.698496	BnaC02g16180D	6.74999	5.20248	2.00846	1	1	1
BnaA04g29310D	GSBRNA2T00008106001	1011		AT2G40340.3	DREB2C	Integrase-type DNA-binding superfamily protein	Chr2:16848160-16850487 REVERSE LENGTH=1532	1532	1e-123	AT2G40340							BnaA04g29310D	6.78305	5.80057	0.451062	5.73465	7.24624	2.12598	1.51913e-14	1.99099e-10	0.950799	1.71281e-11	1.67114e-13	0.240293	BnaA04g29310D	-0.605594	1.48338	-0.434302	0.442805	0.0377087	-2.10922	0.678414	0.289473	0.89824	0.714472	0.991685	0.109763	BnaA04g29310D	1.0484	-1.44567	-1.67492	1	1	0.909422
BnaA10g23900D	GSBRNA2T00136139001	615		AT5G07460.1	PMSR2	peptidemethionine sulfoxide reductase 2	Chr5:2360630-2362228 REVERSE LENGTH=1214	1214	0	AT5G07460	250633_at	0	8	10	0		BnaA10g23900D	6.77234	0.840851	1.42287	0.255651	0.00351776	-0.0393322	4.3233e-09	0.541579	0.455029	0.948131	1	1	BnaA10g23900D	1.8382	5.33924	6.59262	8.3549	6.17657	8.05482	0.415878	0.00185341	0.000333669	1.98972e-10	0.000249082	9.28593e-06	BnaA10g23900D	6.51669	0.837334	1.46221	0.49565	1	1
BnaC05g42990D	GSBRNA2T00110893001	1263	HRG	AT3G10040.1		sequence-specific DNA binding transcription factor	Chr3:3096345-3098417 REVERSE LENGTH=2073	2073	0	AT3G10040	258930_at	0	6	55	0	HRG	BnaC05g42990D	6.73474	5.62614	-0.349807	5.15826	6.86473	-0.0403519	1.16833e-32	1.2042e-24	0.869038	1.15596e-11	3.22943e-09	1	BnaC05g42990D	6.98798	9.51977	6.90769	8.56445	8.28118	6.59823	1.55103e-22	6.21969e-24	3.90575e-07	6.4785e-45	9.42378e-42	3.82464e-05	BnaC05g42990D	1.57648	-1.23859	-0.309455	1	1	1
BnaC09g31460D	GSBRNA2T00009656001	1824	HRG	AT5G54960.1	PDC2	pyruvate decarboxylase-2	Chr5:22310553-22312832 REVERSE LENGTH=2280	2280	0	AT5G54960	248138_at	3	0	48	0	HRG	BnaC09g31460D	6.72263	4.59627	0.39516	6.61486	4.49572	0.933731	1.29007e-64	2.02621e-36	0.627765	4.76726e-63	3.4159e-35	0.107913	BnaC09g31460D	-0.0237525	-0.171039	0.522332	0.084015	-0.0704891	-0.0162389	0.992622	0.814278	0.326853	0.908141	0.926049	1	BnaC09g31460D	0.107768	0.10055	-0.538571	1	1	0.880681
BnaC03g24420D	GSBRNA2T00079758001	1200	HRG	AT2G43710.1	SSI2	Plant stearoyl-acyl-carrier-protein desaturase family protein	Chr2:18119873-18122889 FORWARD LENGTH=1834	1834	0	AT2G43710	260570_at	0	2	2	3	HRGmod	BnaC03g24420D	6.6996	5.86539	-0.330786	6.93187	6.09672	-0.0645663	2.57168e-42	2.08869e-34	0.751796	2.71263e-44	1.2739e-36	1	BnaC03g24420D	-0.417641	-0.530935	-0.291667	-0.649905	-0.762257	-0.557887	0.574924	0.415923	0.700593	0.225278	0.140573	0.332332	BnaC03g24420D	-0.232264	-0.231322	-0.266219	1	1	1
BnaA08g08740D	GSBRNA2T00126951001	267		AT4G18422.1		transmembrane protein	Chr4:10176150-10176638 REVERSE LENGTH=489	489	1e-71	AT4G18422							BnaA08g08740D	6.69228	4.64567	1.63016	6.32089	4.45258	0.748423	1.22374e-17	3.18968e-07	0.31857	4.83305e-17	1.7141e-09	0.698733	BnaA08g08740D	-2.05747	-3.26915	-2.05254	-1.68607	-3.07606	-1.1708	0.0132781	0.000796904	0.0642738	0.0176129	7.87154e-06	0.257158	BnaA08g08740D	0.371395	0.193083	0.881739	1	1	0.954233
BnaA07g08040D	GSBRNA2T00089825001	321		AT1G29290.1		B-cell lymphoma 6 protein	Chr1:10244453-10245874 FORWARD LENGTH=1422	1422	2e-95	AT1G29290							BnaA07g08040D	6.67662	1.21784	-0.00204802	4.06063	2.8033	0.0042821	1.18147e-08	0.363965	1	8.00188e-05	0.0178399	1	BnaA07g08040D	-2.22671	0.932581	0.00811699	0.389276	-0.652871	0.00178687	0.240942	0.658855	1	0.791457	0.664445	1	BnaA07g08040D	2.61599	-1.58545	-0.00633012	0.790941	1	1
BnaA05g17890D	GSBRNA2T00036644001	264	HRG	AT4G10270.1		Wound-responsive family protein	Chr4:6374734-6375210 FORWARD LENGTH=477	477	1e-39	AT4G10270	255807_at	0	10	58	0	HRG	BnaA05g17890D	6.67594	5.56137	-0.253266	6.75775	5.74418	-0.0773498	7.42018e-83	3.11215e-61	0.921385	4.92766e-84	5.96037e-68	1	BnaA05g17890D	-0.331435	-1.01355	-0.599758	-0.413245	-1.19635	-0.775674	0.61086	0.00947268	0.481103	0.274654	5.16496e-05	0.349092	BnaA05g17890D	-0.0818094	-0.182802	-0.175916	1	1	1
BnaA06g11610D	GSBRNA2T00034927001	1614	HRG	AT1G17290.1	AlaAT1	alanine aminotransferase	Chr1:5922332-5926400 FORWARD LENGTH=2378	2378	0	AT1G17290	260847_s_at	1	0	33	0	HRG	BnaA06g11610D	6.66745	3.05709	-0.719341	6.11575	3.9097	0.13641	5.1691e-20	5.99102e-06	0.580127	1.38116e-17	8.33401e-09	0.996846	BnaA06g11610D	0.908639	1.46389	1.91748	1.46034	0.611281	1.06173	0.300562	0.0488901	0.00581772	0.0377399	0.498047	0.173759	BnaA06g11610D	0.5517	-0.852607	-0.855751	1	1	0.893696
BnaC09g36140D	GSBRNA2T00036730001	915	starvation	AT5G22920.1		CHY-type/CTCHY-type/RING-type Zinc finger protein	Chr5:7664871-7667288 FORWARD LENGTH=1405	1405	0	AT5G22920	249862_at	10	0	18	1		BnaC09g36140D	6.66719	5.77092	0.321032	7.40604	8.00592	0.108724	2.34193e-41	6.38353e-33	0.822669	5.70801e-46	1.84138e-48	1	BnaC09g36140D	1.03676	2.22209	0.742381	0.297907	-0.0129188	0.954688	0.086982	5.52042e-05	0.323421	0.655304	1	0.154268	BnaC09g36140D	-0.738854	-2.23501	0.212307	1	0.0774703	1
BnaCnng76780D	GSBRNA2T00026110001	540	HRG	AT1G76650.3	CML38	calmodulin-like 38	Chr1:28766807-28768138 REVERSE LENGTH=713	713	0	AT1G76650	259879_at	5	0	57	0	HRG	BnaCnng76780D	6.65769	3.79051	0.458546	4.96627	3.60211	-1.11144	1.65148e-18	4.0863e-07	0.987037	1.02927e-10	2.45962e-05	0.883809	BnaCnng76780D	1.11844	1.60629	0.702095	2.80985	1.79469	2.27208	0.344321	0.169139	0.900015	2.1636e-05	0.0148688	0.530946	BnaCnng76780D	1.69142	0.188393	1.56998	0.833554	1	0.989794
BnaA03g16730D	GSBRNA2T00141809001	540	HRG	AT1G76650.3	CML38	calmodulin-like 38	Chr1:28766807-28768138 REVERSE LENGTH=713	713	0	AT1G76650	259879_at	5	0	57	0	HRG	BnaA03g16730D	6.65769	3.79051	0.458546	4.96628	3.60212	-1.11144	1.65148e-18	4.0863e-07	0.987037	1.02927e-10	2.45962e-05	0.883809	BnaA03g16730D	1.11844	1.6063	0.702095	2.80985	1.79469	2.27208	0.344321	0.169139	0.900015	2.16419e-05	0.0148701	0.530946	BnaA03g16730D	1.69142	0.188391	1.56998	0.833554	1	0.989794
BnaA07g21300D	GSBRNA2T00099329001	540	HRG	AT1G76650.3	CML38	calmodulin-like 38	Chr1:28766807-28768138 REVERSE LENGTH=713	713	0	AT1G76650	259879_at	5	0	57	0	HRG	BnaA07g21300D	6.65769	3.79051	0.458546	4.96628	3.60212	-1.11144	1.65148e-18	4.0863e-07	0.987037	1.02927e-10	2.45962e-05	0.883809	BnaA07g21300D	1.11844	1.6063	0.702095	2.80985	1.79469	2.27208	0.344321	0.169139	0.900015	2.16419e-05	0.0148701	0.530946	BnaA07g21300D	1.69141	0.188391	1.56998	0.833554	1	0.989794
BnaC02g21190D	GSBRNA2T00137238001	981		AT1G72210.1		basic helix-loop-helix (bHLH) DNA-binding superfamily protein	Chr1:27179458-27182456 FORWARD LENGTH=1759	1759	0	AT1G72210							BnaC02g21190D	6.64655	5.54053	0.477019	6.12587	5.64107	-0.592741	1.45729e-25	4.19105e-18	0.883289	2.6043e-22	1.81399e-18	0.838087	BnaC02g21190D	-0.0290838	0.157413	-0.946704	0.491602	0.0568681	0.123056	0.998318	0.93257	0.50438	0.523478	0.970082	0.986041	BnaC02g21190D	0.520686	-0.100545	1.06976	1	1	0.937078
BnaC02g36690D	GSBRNA2T00040392001	273	starvation	AT5G05410.1	DREB2A	DRE-binding protein 2A	Chr5:1602205-1604112 FORWARD LENGTH=1651	1651	8e-61	AT5G05410	250781_at	7	0	33	0		BnaC02g36690D	6.6441	2.69958	2.21694	5.14831	3.71963	2.51039	6.30525e-05	0.135343	0.670166	0.00126474	0.0258959	0.646684	BnaC02g36690D	-1.80559	0.51672	-0.0349812	-0.309802	-0.503335	-0.328428	0.454648	0.882209	1	0.910567	0.841156	0.976059	BnaC02g36690D	1.49579	-1.02006	-0.293447	1	1	1
BnaA07g28300D	GSBRNA2T00066550001	543		AT1G69760.1		suppressor SRP40-like protein	Chr1:26239260-26240843 REVERSE LENGTH=1584	1584	6e-142	AT1G69760	260367_at	0	1	3	3		BnaA07g28300D	6.64023	4.83722	1.18848	6.0764	3.34149	0.538071	1.46657e-14	3.22597e-08	0.379875	1.22404e-12	4.30987e-05	0.797159	BnaA07g28300D	-0.0726088	-1.33351	-1.8974	0.491221	0.162226	-1.247	0.98556	0.227884	0.0330469	0.668246	0.916409	0.177894	BnaA07g28300D	0.56383	1.49573	0.650406	1	1	0.978073
BnaA08g17540D	GSBRNA2T00150793001	393		AT1G30135.1	JAZ8	jasmonate-zim-domain protein 8	Chr1:10596352-10597341 FORWARD LENGTH=806	806	2e-109	AT1G30135	256159_at	3	0	17	2		BnaA08g17540D	6.61046	1.97577	0.0385162	3.9287	2.49504	0.651396	0.000116892	0.307529	1	0.0134011	0.119435	0.910064	BnaA08g17540D	-2.69946	-2.18254	2.45368	-0.0176977	-2.70181	1.8408	0.223904	0.314075	0.182733	1	0.114347	0.378947	BnaA08g17540D	2.68176	-0.519267	-0.61288	0.934807	1	1
BnaA06g04140D	GSBRNA2T00156317001	483		AT1G47960.2	C/VIF1	cell wall / vacuolar inhibitor of fructosidase 1	Chr1:17682254-17683719 REVERSE LENGTH=875	875	6e-167	AT1G47960	259616_at	1	0	39	0		BnaA06g04140D	6.60542	4.86967	0.543297	6.33347	4.85299	0.692611	1.58022e-27	3.62257e-17	0.638434	2.83036e-25	7.32484e-17	0.546366	BnaA06g04140D	1.04957	1.08702	0.606579	1.32153	1.10369	0.457265	0.139736	0.112008	0.447896	0.0218575	0.06874	0.566383	BnaA06g04140D	0.271954	0.0166715	-0.149314	1	1	1
BnaC07g34240D	GSBRNA2T00031282001	2226		AT4G17250.1		transmembrane protein	Chr4:9670763-9673475 FORWARD LENGTH=2713	2713	0	AT4G17250	245272_at	0	0	14	0		BnaC07g34240D	6.60041	4.36163	-0.473676	6.20649	2.80148	0.0271655	2.11111e-14	3.4584e-07	0.943138	1.57992e-13	0.000454678	1	BnaC07g34240D	-1.5166	-2.18912	-0.956546	-1.12268	-0.628977	-1.45739	0.142138	0.0166526	0.61195	0.207171	0.556545	0.40231	BnaC07g34240D	0.393926	1.56015	-0.500841	1	1	1
BnaC03g45960D	GSBRNA2T00150082001	603	starvation	AT2G15890.1	MEE14	maternal effect embryo arrest 14	Chr2:6920369-6922161 REVERSE LENGTH=1622	1622	6e-168	AT2G15890	265478_at	10	0	39	0		BnaC03g45960D	6.57561	7.60957	0.523504	5.83872	6.99757	0.604669	1.01196e-19	2.02478e-22	0.741502	1.45357e-16	2.08941e-20	0.725771	BnaC03g45960D	-0.787815	-0.865498	0.124115	-0.0509213	-0.253504	0.0429503	0.404057	0.406428	0.964598	0.97995	0.822689	1	BnaC03g45960D	0.736894	0.611994	-0.0811646	1	1	1
BnaC04g24490D	GSBRNA2T00047004001	1062		AT3G57260.1	BGL2	beta-1,3-glucanase 2	Chr3:21188517-21189859 REVERSE LENGTH=1249	1249	8e-87	AT3G57260	251625_at	0	0	2	5		BnaC04g24490D	6.55015	3.92859	-0.286889	7.56914	5.83001	1.82579	1.53009e-18	6.71167e-08	0.900344	1.28576e-20	1.65546e-12	0.422747	BnaC04g24490D	1.52984	2.24051	8.25684	0.510852	0.339084	6.14417	0.145257	0.0263275	1.97012e-20	0.586621	0.753473	1.23645e-14	BnaC04g24490D	-1.01899	-1.90142	-2.11267	1	0.846286	0.651704
BnaC03g03080D	GSBRNA2T00134492001	240		AT5G07470.1	PMSR3	peptidemethionine sulfoxide reductase 3	Chr5:2362524-2364479 REVERSE LENGTH=1038	1038	6e-49	AT5G07470	250609_at	2	0	0	0		BnaC03g03080D	6.54322	-3.81179	3.10697	-0.0149235	-0.00546921	-0.0135348	0.00601049	0.132947	0.552799	1	1	1	BnaC03g03080D	-0.00556565	3.81144	2.32208	6.55258	0.0051251	5.44259	1	0.172321	0.537235	0.0166376	1	0.122206	BnaC03g03080D	6.55815	-3.80632	3.1205	1	1	1
BnaCnng43340D	GSBRNA2T00040952001	189		AT1G17920.2	HDG12	homeodomain GLABROUS 12	Chr1:6161870-6165820 REVERSE LENGTH=2927	2927	5e-30	AT1G17920	255907_at	0	0	0	2		BnaCnng43340D	6.53325	3.1547	-0.408746	0.0262055	0.0113032	0.906793	0.00122272	0.176754	0.978707	1	1	0.912049	BnaCnng43340D	0.0195048	0.0196499	3.10414	6.52655	3.16305	1.7886	1	1	0.20976	0.00424712	0.235527	0.529176	BnaCnng43340D	6.50705	3.1434	-1.31554	1	1	1
BnaC08g22040D	GSBRNA2T00109430001	189		AT1G17920.2	HDG12	homeodomain GLABROUS 12	Chr1:6161870-6165820 REVERSE LENGTH=2927	2927	5e-30	AT1G17920	255907_at	0	0	0	2		BnaC08g22040D	6.53325	3.15471	-0.408747	0.0262052	0.0113031	0.906793	0.00122272	0.176754	0.978707	1	1	0.912049	BnaC08g22040D	0.0195046	0.0196497	3.10414	6.52655	3.16305	1.7886	1	1	0.20976	0.00424712	0.235527	0.529176	BnaC08g22040D	6.50704	3.1434	-1.31554	1	1	1
BnaC09g29890D	GSBRNA2T00010200001	189		AT1G17920.2	HDG12	homeodomain GLABROUS 12	Chr1:6161870-6165820 REVERSE LENGTH=2927	2927	5e-30	AT1G17920	255907_at	0	0	0	2		BnaC09g29890D	6.53324	3.15471	-0.408749	0.0262047	0.0113031	0.906793	0.0012226	0.176754	0.978707	1	1	0.912049	BnaC09g29890D	0.0195042	0.0196492	3.10414	6.52654	3.16306	1.7886	1	1	0.20976	0.00424712	0.235527	0.529176	BnaC09g29890D	6.50704	3.14341	-1.31554	1	1	1
BnaA05g34840D	GSBRNA2T00046809001	258		AT2G38465.1		hypothetical protein	Chr2:16106210-16106935 REVERSE LENGTH=563	563	8e-80	AT2G38465	267036_at	4	0	3	1		BnaA05g34840D	6.51933	5.82276	-1.52657	6.29299	5.39925	3.65999	0.000148389	0.00311883	0.741048	0.000147071	0.000774912	0.266918	BnaA05g34840D	-1.72906	-2.32433	2.18209	-1.50272	-1.90081	-3.00447	0.507115	0.375554	0.48176	0.386886	0.24163	0.169357	BnaA05g34840D	0.226337	0.423518	-5.18655	1	1	0.497553
BnaCnng07060D	GSBRNA2T00053826001	222		AT3G21720.1	ICL	isocitrate lyase	Chr3:7652487-7656053 REVERSE LENGTH=2213	2213	9e-97	AT3G21720	257947_at	0	0	10	1		BnaCnng07060D	6.4985	2.99886	-0.0413902	1.85395	-0.44638	0.0876014	0.040502	0.394768	1	0.750497	0.878031	1	BnaCnng07060D	-1.69072	-0.958134	0.204698	2.95383	2.4871	0.0757067	0.576172	0.883771	1	0.397414	0.443604	1	BnaCnng07060D	4.64455	3.44524	-0.128992	0.906206	1	1
BnaC02g34260D	GSBRNA2T00090129001	1482		AT2G02010.2	GAD4	glutamate decarboxylase 4	Chr2:474165-476997 REVERSE LENGTH=2194	2194	0	AT2G02010	265221_s_at	0	0	2	0		BnaC02g34260D	6.48535	3.87669	-2.52805	6.55713	3.48055	-4.84446	8.50097e-08	0.000927463	0.318363	5.6543e-08	0.00232626	0.179932	BnaC02g34260D	-1.6842	-1.10923	0.675313	-1.75599	-0.713094	2.99172	0.287339	0.495201	0.784494	0.144243	0.664061	0.389231	BnaC02g34260D	-0.0717827	0.396139	2.31641	1	1	0.900769
BnaA02g34370D	GSBRNA2T00047471001	1146		AT5G64750.1	ABR1	Integrase-type DNA-binding superfamily protein	Chr5:25891449-25893888 FORWARD LENGTH=1638	1638	0	AT5G64750							BnaA02g34370D	6.47429	4.81905	3.60017	5.87881	5.10403	0.309159	7.44662e-07	0.000329691	0.0827094	7.93957e-06	0.000181589	1	BnaA02g34370D	0.446816	0.930484	-0.389527	1.04229	0.645503	2.90148	0.878411	0.676534	0.941557	0.505436	0.731141	0.0841083	BnaA02g34370D	0.595475	-0.28498	3.29101	1	1	0.715008
BnaA05g19900D	GSBRNA2T00009242001	666		AT3G21150.1	BBX32	B-box 32	Chr3:7412445-7413727 REVERSE LENGTH=1283	1283	3e-109	AT3G21150							BnaA05g19900D	6.46687	4.60124	0.938995	4.24028	2.85894	-0.710329	3.62565e-09	2.42088e-05	0.641354	0.0152994	0.0707782	0.816187	BnaA05g19900D	2.97148	2.80503	0.457686	5.19807	4.54733	2.10701	0.175005	0.112404	0.819951	7.08931e-07	1.17623e-05	0.0689615	BnaA05g19900D	2.22659	1.7423	1.64932	1	1	0.816838
BnaA08g00260D	GSBRNA2T00074672001	1416	HRG/starv	AT1G55810.6	UKL3	uridine kinase-like 3	Chr1:20860638-20864266 FORWARD LENGTH=2299	2299	0	AT1G55810	264561_at	10	0	34	0	HRG	BnaA08g00260D	6.46141	1.96068	-0.692048	5.4871	2.49344	-0.190051	1.6043e-28	0.00036326	0.540376	3.1351e-22	5.11069e-06	0.956364	BnaA08g00260D	0.477693	1.04154	-0.201642	1.45201	0.508783	-0.703639	0.611853	0.120946	0.877189	0.00776473	0.498696	0.369541	BnaA08g00260D	0.974313	-0.532759	-0.501997	0.934977	1	0.973696
BnaC02g35140D	GSBRNA2T00082519001	1005		AT2G03750.1		P-loop containing nucleoside triphosphate hydrolases superfamily protein	Chr2:1147774-1149261 REVERSE LENGTH=1488	1488	0	AT2G03750	264037_at	3	3	1	5		BnaC02g35140D	6.4523	0.0459188	1.10422	0.913397	1.40652	0.730054	3.45874e-07	1	0.573927	0.302852	0.134126	0.668029	BnaC02g35140D	-7.01841	-5.43764	-6.552	-1.47951	-6.79824	-6.17784	1.86316e-08	0.00035407	2.01217e-13	0.101816	4.24219e-07	2.95158e-13	BnaC02g35140D	5.5389	-1.3606	0.374162	0.016513	1	1
BnaA03g04160D	GSBRNA2T00129904001	444		AT5G13080.1	WRKY75	WRKY DNA-binding protein 75	Chr5:4149738-4151201 REVERSE LENGTH=810	810	1e-137	AT5G13080	245976_at	3	0	28	1		BnaA03g04160D	6.43354	4.29131	0.0597835	1.23788	4.39558	0.0154483	1.81159e-09	5.59655e-05	1	0.368454	0.014433	1	BnaA03g04160D	1.1608	5.5721	-0.006841	6.35646	5.46784	0.0374942	0.527519	0.000816032	1	2.69634e-09	6.01549e-07	1	BnaA03g04160D	5.19566	-0.104269	0.0443352	0.0586041	1	1
BnaC01g18320D	GSBRNA2T00157466001	1470		AT4G26270.1	PFK3	phosphofructokinase 3	Chr4:13300778-13304440 REVERSE LENGTH=2196	2196	0	AT4G26270	253987_at	0	0	36	0		BnaC01g18320D	6.4204	4.47712	-1.22302	6.2082	4.12024	0.136444	1.36763e-24	8.04588e-14	0.34884	2.39395e-23	2.98448e-12	1	BnaC01g18320D	-0.333483	-0.439175	0.206114	-0.121282	-0.082292	-1.15335	0.774877	0.65187	0.912363	0.917865	0.949506	0.243774	BnaC01g18320D	0.212201	0.356883	-1.35947	1	1	0.771329
BnaC03g45210D	GSBRNA2T00149964001	1173		AT5G41540.1		Disease resistance protein (TIR-NBS-LRR class) family	Chr5:16612659-16616063 REVERSE LENGTH=3117	3117	5e-21	AT5G41540	249311_at	0	0	0	1		BnaC03g45210D	6.4077	4.43927	2.14302	5.61356	6.07155	0.989283	1.61537e-11	2.07968e-06	0.214462	1.90166e-09	6.89449e-10	0.684007	BnaC03g45210D	-0.380498	1.7238	-1.04897	0.413642	0.0915246	0.104763	0.850463	0.109589	0.561197	0.762261	0.966386	0.994104	BnaC03g45210D	0.79414	-1.63228	1.15374	1	1	0.940176
BnaC04g20350D	GSBRNA2T00156685001	387		AT5G20680.6	TBL16	TRICHOME BIREFRINGENCE-LIKE 16	Chr5:6999855-7001910 FORWARD LENGTH=1737	1737	0.61	AT5G20680	245972_at	0	0	0	2		BnaC04g20350D	6.40532	-0.882838	6.97001	-0.0296874	-0.016691	0.0249893	0.0845	0.507135	0.566887	1	1	1	BnaC04g20350D	-0.00647432	6.76796	0.0471413	6.42853	5.90181	6.99216	1	0.169071	1	0.14848	0.422004	0.416202	BnaC04g20350D	6.43501	-0.866147	6.94502	1	1	1
BnaC01g42000D	GSBRNA2T00013787001	519		AT3G02555.2		hypothetical protein	Chr3:539611-541523 REVERSE LENGTH=1378	1378	7e-97	AT3G02555	258493_at	0	0	35	0		BnaC01g42000D	6.4021	5.58986	0.234604	5.86139	5.01574	0.076598	3.34591e-29	2.83646e-23	0.905042	1.01753e-25	7.09141e-20	1	BnaC01g42000D	-0.482616	-0.68586	-0.132966	0.0580974	-0.111737	0.0250401	0.601088	0.372459	0.934718	0.964848	0.914998	1	BnaC01g42000D	0.540713	0.574123	0.158006	1	1	1
BnaA01g32890D	GSBRNA2T00057271001	519		AT3G02555.2		hypothetical protein	Chr3:539611-541523 REVERSE LENGTH=1378	1378	7e-97	AT3G02555	258493_at	0	0	35	0		BnaA01g32890D	6.4021	5.58986	0.234603	5.86139	5.01574	0.0765982	3.34591e-29	2.83646e-23	0.905042	1.01753e-25	7.09141e-20	1	BnaA01g32890D	-0.482616	-0.68586	-0.132965	0.0580974	-0.111737	0.0250401	0.601088	0.372466	0.934718	0.964848	0.914998	1	BnaA01g32890D	0.540713	0.574123	0.158005	1	1	1
BnaA03g03060D	GSBRNA2T00129770001	1185		AT5G10660.3		calmodulin-binding protein-like protein	Chr5:3370159-3371776 FORWARD LENGTH=1618	1618	0	AT5G10660	246013_at	0	0	0	0		BnaA03g03060D	6.39663	2.69927	3.14264	1.29158	-0.161244	-0.477732	5.60243e-10	0.00922434	0.452166	0.217293	0.926444	0.984264	BnaA03g03060D	-1.94248	-1.45235	-3.10043	3.16258	1.40816	0.519936	0.122751	0.256552	0.325551	0.000703675	0.214503	0.912903	BnaA03g03060D	5.10506	2.86051	3.62037	0.00843808	0.545692	0.779092
BnaC03g77480D	GSBRNA2T00017127001	474		AT4G30580.1	ATS2	Phospholipid/glycerol acyltransferase family protein	Chr4:14932105-14934528 REVERSE LENGTH=1520	1520	3e-62	AT4G30580	253624_at	0	0	0	1		BnaC03g77480D	6.38915	4.12213	-0.0204988	1.40066	-2.97325	-5.22767	0.000372713	0.0320158	1	0.547497	0.168491	0.226705	BnaC03g77480D	1.78613	0.733338	0.309124	6.77462	7.82871	5.51629	0.564205	0.808092	0.937771	0.000442056	0.000217996	0.0574173	BnaC03g77480D	4.98849	7.09537	5.20717	0.849981	0.224947	0.592553
BnaC05g41990D	GSBRNA2T00111020001	1218		AT3G11180.1		2-oxoglutarate (2OG) and Fe(II)-dependent oxygenase superfamily protein	Chr3:3503917-3507113 FORWARD LENGTH=1874	1874	0	AT3G11180	256435_at	0	0	0	0		BnaC05g41990D	6.38332	1.26349	0.0334092	5.84288	1.52486	1.76427	1.77084e-11	0.217746	1	4.91007e-10	0.146597	0.764834	BnaC05g41990D	-0.441815	1.08026	-0.0415051	0.0986257	0.818891	-1.77236	0.837799	0.423292	1	0.963351	0.510375	0.624564	BnaC05g41990D	0.540441	-0.261367	-1.73086	1	1	1
BnaA03g20650D	GSBRNA2T00139019001	414		AT2G44080.1	ARL	ARGOS-like protein	Chr2:18236789-18238173 FORWARD LENGTH=1287	1287	5e-104	AT2G44080	267230_at	3	0	40	1		BnaA03g20650D	6.37267	3.71352	0.594037	6.24542	3.79305	2.49313	7.67883e-15	1.78633e-06	0.910462	9.29306e-14	7.28187e-07	0.630557	BnaA03g20650D	0.241557	-0.277871	3.41869	0.368811	-0.357395	1.51959	0.925016	0.86796	0.202581	0.745729	0.760498	0.531852	BnaA03g20650D	0.127254	-0.0795241	-1.8991	1	1	0.911321
BnaA04g27080D	GSBRNA2T00003371001	612		AT2G47560.1		RING/U-box superfamily protein	Chr2:19511717-19512728 REVERSE LENGTH=1012	1012	2e-148	AT2G47560	245171_at	1	0	26	0		BnaA04g27080D	6.37041	5.07885	0.704371	5.03837	3.41081	1.28839	8.49661e-27	9.29566e-19	0.672896	3.19507e-19	2.51889e-10	0.35362	BnaA04g27080D	-1.12969	-1.87438	0.174197	0.202347	-0.206342	-0.40982	0.113038	0.00159996	0.951771	0.825776	0.823168	0.740222	BnaA04g27080D	1.33204	1.66804	-0.584017	0.723344	0.521204	0.99426
BnaA10g15920D	GSBRNA2T00154337001	1143	starvation	AT5G19120.1		Eukaryotic aspartyl protease family protein	Chr5:6414488-6415907 FORWARD LENGTH=1420	1420	0	AT5G19120	249923_at	10	0	31	0		BnaA10g15920D	6.36725	4.74884	0.569152	5.04741	4.7461	0.0808783	9.10866e-26	3.42469e-16	0.638434	2.49027e-18	3.41419e-16	1	BnaA10g15920D	-0.603772	-0.00854744	-1.1455	0.716075	-0.00581522	-0.657229	0.475926	1	0.0886477	0.297385	1	0.386121	BnaA10g15920D	1.31985	0.00273222	0.488274	0.712333	1	0.975131
BnaC04g36000D	GSBRNA2T00149920001	792		AT2G23570.1	MES19	methyl esterase 19	Chr2:10031565-10032691 REVERSE LENGTH=952	952	0	AT2G23570	267124_at	0	0	0	0		BnaC04g36000D	6.35638	1.65454	0.317725	3.94982	0.269582	0.0828722	1.62787e-11	0.0158671	0.562299	0.0131209	0.902172	0.968015	BnaC04g36000D	-0.00011604	1.43798	-0.218746	2.40644	2.82294	0.0161076	1	0.291435	0.624949	0.000235399	0.000498444	1	BnaC04g36000D	2.40656	1.38496	0.234853	1	1	0.978073
BnaAnng28050D	GSBRNA2T00077074001	447		AT3G28335.1		transmembrane protein	Chr3:10588152-10589015 FORWARD LENGTH=381	381	0.2	AT3G28335							BnaAnng28050D	6.34777	1.48137	-0.493578	8.58063	5.63185	2.54837	4.53637e-07	0.310189	0.957161	5.63473e-09	0.000686717	0.629302	BnaAnng28050D	1.42505	3.66392	3.49028	-0.807814	-0.486558	0.448329	0.605197	0.0802428	0.210893	0.550096	0.806621	0.935081	BnaAnng28050D	-2.23286	-4.15048	-3.04195	1	0.604433	0.829436
BnaC03g49100D	GSBRNA2T00079279001	219		AT5G65207.1		hypothetical protein	Chr5:26052200-26052717 REVERSE LENGTH=518	518	6e-55	AT5G65207							BnaC03g49100D	6.32529	6.25989	-0.05101	6.29712	6.70969	0.36886	9.95417e-15	1.27191e-13	1	1.96204e-14	5.76426e-15	0.928221	BnaC03g49100D	0.251024	0.619945	1.57903	0.279201	0.170141	1.15916	0.896637	0.634241	0.127894	0.827583	0.906578	0.293308	BnaC03g49100D	0.0281764	-0.449804	-0.41987	1	1	1
BnaC03g05760D	GSBRNA2T00140320001	444		AT5G13080.1	WRKY75	WRKY DNA-binding protein 75	Chr5:4149738-4151201 REVERSE LENGTH=810	810	3e-139	AT5G13080	245976_at	3	0	28	1		BnaC03g05760D	6.31503	5.94667	2.28602	4.94075	4.9684	-0.0383108	1.87162e-10	1.77454e-07	0.63959	1.64884e-07	7.82924e-07	1	BnaC03g05760D	-1.14887	-1.48227	-0.0891066	0.225411	-0.504003	2.23523	0.479715	0.444196	1	0.892686	0.708604	0.539258	BnaC03g05760D	1.37428	0.978263	2.32433	1	1	1
BnaC01g41400D	GSBRNA2T00008659001	1527		AT4G23030.1		MATE efflux family protein	Chr4:12072760-12074580 FORWARD LENGTH=1821	1821	0	AT4G23030	254292_at	0	0	0	2		BnaC01g41400D	6.3129	5.45551	0.710413	6.34192	5.15354	-1.72325	1.81026e-06	0.0001382	0.881586	2.57579e-06	0.000189638	0.628013	BnaC01g41400D	-0.6893	-1.0782	-0.921919	-0.718318	-0.776224	1.51174	0.803151	0.636046	0.711551	0.677654	0.658306	0.517354	BnaC01g41400D	-0.0290171	0.301973	2.43366	1	1	0.82386
BnaC06g42080D	GSBRNA2T00039426001	234		AT3G18270.1	CYP77A5P	cytochrome P450, family 77, subfamily A, polypeptide 5 pseudogene	Chr3:6261733-6264361 FORWARD LENGTH=1846	1846	1e-57	AT3G18270	257067_at	0	0	0	0		BnaC06g42080D	6.28916	4.38454	0.184891	5.98501	0.31052	-1.8705	1.04532e-05	0.0165015	1	0.000143988	0.864848	0.459452	BnaC06g42080D	-0.0172468	-5.01035	-2.24182	0.286907	-0.936333	-0.18643	1	0.00438879	0.165981	0.887426	0.564758	0.987564	BnaC06g42080D	0.304154	4.07402	2.05539	1	0.585764	0.881838
BnaA08g14100D	GSBRNA2T00078867001	753	HRG/starv	AT4G27450.1		aluminum induced protein with YGL and LRDR motifs	Chr4:13727370-13729002 REVERSE LENGTH=1367	1367	0	AT4G27450	253874_at	10	0	52	0	HRG	BnaA08g14100D	6.28255	3.87276	1.15816	5.70916	4.56056	-0.107356	2.84928e-14	1.51445e-06	0.367474	2.12409e-12	1.59559e-08	1	BnaA08g14100D	-0.260997	0.315594	-1.13318	0.312394	-0.372204	0.132342	0.891697	0.842346	0.253817	0.804027	0.760493	0.962594	BnaA08g14100D	0.573391	-0.687797	1.26552	1	1	0.807288
BnaA05g11360D	GSBRNA2T00048645001	732		AT2G31380.1	STH	salt tolerance homologue	Chr2:13381767-13383470 FORWARD LENGTH=1268	1268	0	AT2G31380	263252_at	2	4	2	4		BnaA05g11360D	6.26849	1.61171	-0.182227	6.81916	2.03014	0.192882	2.41327e-54	1.31289e-05	0.879175	3.01677e-57	2.4425e-08	0.878754	BnaA05g11360D	2.02766	1.21184	0.580097	1.47699	0.793408	0.204989	7.19214e-07	0.00161698	0.220943	3.76566e-05	0.0513039	0.748111	BnaA05g11360D	-0.550671	-0.418431	-0.375108	1	1	0.950139
BnaC03g05240D	GSBRNA2T00140254001	465		AT5G12020.1	HSP17.6II	17.6 kDa class II heat shock protein	Chr5:3882231-3883111 REVERSE LENGTH=881	881	1e-169	AT5G12020	250296_at	0	0	22	0		BnaC03g05240D	6.24614	-1.08911	-0.336414	5.61871	2.15705	-1.51645	0.000475048	0.621162	1	0.00188925	0.281058	0.68933	BnaC03g05240D	-0.686617	-1.5413	-2.60109	-0.0591834	-4.78746	-1.42105	0.872979	0.514619	0.219381	0.990915	0.0128864	0.593065	BnaC03g05240D	0.627434	-3.24616	1.18004	1	1	1
BnaCnng33000D	GSBRNA2T00023462001	933	HRG	AT2G19590.1	ACO1	ACC oxidase 1	Chr2:8475276-8477733 REVERSE LENGTH=2275	2275	0	AT2G19590	265948_at	0	6	51	0	HRG	BnaCnng33000D	6.24329	8.02576	-0.47811	6.00721	7.33575	-0.180956	1.93725e-44	1.93416e-61	0.730712	5.46874e-42	5.34553e-55	0.96246	BnaCnng33000D	-0.650619	-1.40926	-0.23282	-0.414531	-0.719257	-0.529974	0.220488	0.00136075	0.846956	0.454589	0.132332	0.555983	BnaCnng33000D	0.236088	0.690003	-0.297154	1	1	1
BnaAnng22510D	GSBRNA2T00054629001	651		AT5G01750.2		LURP-one-like protein (DUF567)	Chr5:289722-291604 FORWARD LENGTH=1461	1461	1e-125	AT5G01750	251073_at	2	0	2	0		BnaAnng22510D	6.24176	5.16937	0.646122	5.40056	5.02988	-0.857699	9.98792e-16	1.71628e-11	0.805479	1.02325e-12	3.69925e-11	0.725771	BnaAnng22510D	-0.746565	-0.479398	-0.972321	0.0946297	-0.339917	0.5315	0.492933	0.702015	0.494178	0.954865	0.769647	0.772491	BnaAnng22510D	0.841194	0.139481	1.50382	1	1	0.846298
BnaA06g29890D	GSBRNA2T00144381001	912		AT5G48620.6		Disease resistance protein (CC-NBS-LRR class) family	Chr5:19717244-19721452 FORWARD LENGTH=3409	3409	0	AT5G48620							BnaA06g29890D	6.2385	-6.06394	0.0270946	0.312169	0.776734	-4.98591	0.000521638	0.00297614	1	0.879938	0.652879	0.205072	BnaA06g29890D	-9.85764	-3.68537	-5.0008	-3.93131	-10.526	0.0121984	1.95726e-07	0.0209338	0.0583638	0.0118886	8.83128e-08	1	BnaA06g29890D	5.92633	-6.84067	5.013	0.15292	0.127108	1
BnaA09g45360D	GSBRNA2T00055140001	456		AT1G14870.1	PCR2	PLANT CADMIUM RESISTANCE 2	Chr1:5128344-5129731 REVERSE LENGTH=979	979	1e-30	AT1G14870	262832_s_at	3	0	32	1		BnaA09g45360D	6.23569	0.831509	1.28617	4.5136	0.209971	0.356992	2.06623e-07	0.6342	0.166243	5.78812e-05	0.934397	0.854226	BnaA09g45360D	-1.66984	-0.0612341	0.16023	0.0522563	0.560304	1.08941	0.497827	0.999447	0.924043	0.986501	0.800299	0.135627	BnaA09g45360D	1.72209	0.621538	0.92918	1	1	0.853586
BnaC07g14650D	GSBRNA2T00109965001	1191		AT1G21130.1	IGMT4	O-methyltransferase family protein	Chr1:7398814-7400736 REVERSE LENGTH=1744	1744	0	AT1G21130	261453_at	3	0	8	3		BnaC07g14650D	6.22632	5.16391	-1.35132	5.92954	5.04756	0.125574	2.46633e-18	1.81974e-13	0.727397	5.52817e-17	3.66658e-13	1	BnaC07g14650D	-0.670683	-1.33473	-0.563707	-0.373901	-1.21838	-2.0406	0.515734	0.0832897	0.838294	0.711116	0.0965796	0.334529	BnaC07g14650D	0.296783	0.116348	-1.47689	1	1	0.951251
BnaA04g05270D	GSBRNA2T00021785001	414		AT3G52740.1		hypothetical protein	Chr3:19546227-19547171 REVERSE LENGTH=945	945	7e-140	AT3G52740	252010_at	0	4	8	2		BnaA04g05270D	6.22229	3.56767	-0.194919	7.2699	6.13967	0.436786	4.58941e-21	4.95156e-10	0.93678	3.69887e-23	1.48242e-21	0.757941	BnaA04g05270D	0.914373	2.14081	-0.0473726	-0.133237	-0.431189	-0.679078	0.605463	0.00242194	1	0.903613	0.584364	0.351581	BnaA04g05270D	-1.04761	-2.572	-0.631706	1	0.121539	0.927546
BnaC07g24870D	GSBRNA2T00080154001	288		AT1G47730.1		F-box and associated interaction domains-containing protein	Chr1:17563931-17565106 REVERSE LENGTH=1176	1176	0.44	AT1G47730	262439_at	0	0	1	0		BnaC07g24870D	6.21956	2.93674	0.0142246	6.70125	6.72925	-0.0787373	2.7623e-07	0.00582101	1	1.42866e-07	2.356e-07	1	BnaC07g24870D	0.0283681	2.91444	-0.132529	-0.453326	-0.878063	-0.0395668	1	0.190416	1	0.699152	0.376024	1	BnaC07g24870D	-0.481694	-3.79251	0.0929619	1	0.662432	1
BnaC01g03540D	GSBRNA2T00130880001	1647		AT4G34950.1		Major facilitator superfamily protein	Chr4:16642142-16644928 REVERSE LENGTH=2275	2275	0	AT4G34950	253215_at	0	6	14	3		BnaC01g03540D	6.21573	5.73566	-0.102559	6.31495	5.72883	0.00688931	1.12897e-24	2.63787e-21	0.997254	3.83679e-25	1.9188e-21	1	BnaC01g03540D	-0.158052	-0.584992	-0.261873	-0.257273	-0.578162	-0.371321	0.917647	0.496523	0.812299	0.779764	0.440904	0.673637	BnaC01g03540D	-0.0992212	0.00682963	-0.109448	1	1	1
BnaA05g24250D	GSBRNA2T00104889001	2388		AT3G15354.1	SPA3	SPA1-related 3	Chr3:5169095-5173037 REVERSE LENGTH=3303	3303	0	AT3G15354							BnaA05g24250D	6.19199	2.74123	0.319898	4.70518	1.46237	0.189761	2.63322e-74	2.49076e-20	0.620328	1.20582e-48	1.10011e-06	0.839248	BnaA05g24250D	-0.55105	-0.652735	-0.144046	0.935767	0.62612	-0.0139083	0.235318	0.0729872	0.817754	0.00249679	0.0679997	1	BnaA05g24250D	1.48682	1.27885	0.130137	0.0397915	0.129791	1
BnaCnng47880D	GSBRNA2T00046848001	858	HRG	AT5G39890.1	PCO2	2-aminoethanethiol dioxygenase, putative (DUF1637)	Chr5:15974270-15976270 FORWARD LENGTH=1361	1361	0	AT5G39890	249384_at	0	0	56	0	HRG	BnaCnng47880D	6.18259	4.88431	0.425815	5.76144	4.92613	-0.268339	4.6248e-67	1.1895e-46	0.618747	1.97039e-60	1.50883e-47	0.811844	BnaCnng47880D	-0.449583	-0.300526	-0.721158	-0.0284387	-0.342345	-0.0270041	0.349708	0.5896	0.13942	0.977266	0.445515	1	BnaCnng47880D	0.421144	-0.0418192	0.694154	1	1	0.795984
BnaC08g17560D	GSBRNA2T00139662001	996		AT1G17830.1		hypothetical protein (DUF789)	Chr1:6135751-6138500 REVERSE LENGTH=1709	1709	0	AT1G17830	255900_at	0	0	25	0		BnaC08g17560D	6.14355	0.293121	0.511895	5.26847	-0.473162	0.496736	9.65601e-30	0.685992	0.638434	2.23629e-23	0.468854	0.674665	BnaC08g17560D	-0.107733	0.589287	-0.457155	0.767345	1.35557	-0.441996	0.95059	0.43857	0.555199	0.186913	0.0139909	0.542058	BnaC08g17560D	0.875078	0.766283	0.0151583	0.97645	1	1
BnaC08g45750D	GSBRNA2T00064015001	357		AT1G03230.1		Eukaryotic aspartyl protease family protein	Chr1:789820-791689 FORWARD LENGTH=1870	1870	5e-109	AT1G03230							BnaC08g45750D	6.1299	4.75442	2.29572	5.06416	4.32392	-0.0892195	3.31469e-11	5.29647e-07	0.639283	1.70294e-08	2.38781e-06	1	BnaC08g45750D	-0.816429	-0.188171	-0.184189	0.249311	0.242323	2.20075	0.554763	0.931313	1	0.869471	0.877392	0.544484	BnaC08g45750D	1.06574	0.430494	2.38494	1	1	1
BnaC01g22920D	GSBRNA2T00090728001	375		AT2G39980.1		HXXXD-type acyl-transferase family protein	Chr2:16687673-16690182 REVERSE LENGTH=2510	2510	0.17	AT2G39980	267337_at	4	0	4	15		BnaC01g22920D	6.12066	-2.52868	0.14478	-0.534244	-1.01534	2.75751	0.000604613	0.0977719	1	0.775571	0.5347	0.478589	BnaC01g22920D	-7.37409	0.423141	3.00149	-0.719185	-1.0902	0.38876	7.33878e-05	0.910841	0.203706	0.736568	0.565277	0.948725	BnaC01g22920D	6.65491	-1.51334	-2.61273	0.0709875	1	0.83535
BnaC05g13450D	GSBRNA2T00091180001	1623	HRG	AT1G17290.1	AlaAT1	alanine aminotransferase	Chr1:5922332-5926400 FORWARD LENGTH=2378	2378	0	AT1G17290	260847_s_at	1	0	33	0	HRG	BnaC05g13450D	6.11819	3.68284	0.262489	6.25164	4.0438	0.22923	1.65929e-22	5.54181e-10	0.890723	4.48506e-23	1.19136e-11	0.928556	BnaC05g13450D	0.567326	0.279739	0.0197533	0.433871	-0.0812213	0.0530114	0.537886	0.807089	1	0.603715	0.951561	1	BnaC05g13450D	-0.133455	-0.36096	0.0332582	1	1	1
BnaC03g03090D	GSBRNA2T00134493001	555		AT5G07470.1	PMSR3	peptidemethionine sulfoxide reductase 3	Chr5:2362524-2364479 REVERSE LENGTH=1038	1038	9e-153	AT5G07470	250609_at	2	0	0	0		BnaC03g03090D	6.07949	-1.27947	1.06999	5.99488	-0.93521	-2.82656	7.28205e-05	0.452606	0.738683	0.00162932	0.635469	0.305485	BnaC03g03090D	3.78029	2.4075	0.544625	3.86489	2.06324	4.44117	0.0907298	0.166568	0.848768	0.0112585	0.260063	0.0101306	BnaC03g03090D	0.0846024	-0.344263	3.89655	1	1	0.484113
BnaC04g47070D	GSBRNA2T00155124001	207		AT5G08450.3		zinc finger CCCH domain protein	Chr5:2727821-2732887 REVERSE LENGTH=3083	3083	1.1	AT5G08450	246059_at	0	0	0	0		BnaC04g47070D	6.05794	3.57367	0.0874127	7.76665	6.09085	-0.0679655	4.24521e-07	0.0207966	1	2.3611e-07	0.000197557	1	BnaC04g47070D	2.13662	1.56283	-0.156593	0.4279	-0.954339	-0.00121447	0.399752	0.555744	1	0.798414	0.532845	1	BnaC04g47070D	-1.70872	-2.51717	0.155378	1	1	1
BnaCnng25670D	GSBRNA2T00011627001	1914		AT4G04540.4	CRK39	cysteine-rich RLK (RECEPTOR-like protein kinase) 39	Chr4:2259557-2262315 FORWARD LENGTH=2093	2093	0	AT4G04540	255344_s_at	0	4	0	2		BnaCnng25670D	6.04237	3.18801	-1.28659	5.40812	2.69879	0.370203	4.90964e-20	2.53078e-07	0.595172	4.96392e-17	1.01789e-05	0.98997	BnaCnng25670D	-1.04522	-0.575967	1.92274	-0.410972	-0.0867431	0.265943	0.181201	0.545817	0.242197	0.64718	0.950601	0.96405	BnaCnng25670D	0.634252	0.489224	-1.6568	1	1	0.930662
BnaA01g02270D	GSBRNA2T00121371001	1647		AT4G34950.1		Major facilitator superfamily protein	Chr4:16642142-16644928 REVERSE LENGTH=2275	2275	0	AT4G34950	253215_at	0	6	14	3		BnaA01g02270D	6.02096	5.96773	-0.494873	6.59735	6.78091	-0.450733	2.47463e-17	3.71354e-16	0.743723	1.81012e-19	1.03503e-19	0.804275	BnaA01g02270D	0.498769	0.0437815	1.66986	-0.0776168	-0.769407	1.62572	0.673997	0.991119	0.0198595	0.961814	0.364535	0.0211359	BnaA01g02270D	-0.576386	-0.813188	-0.0441404	1	1	1
BnaC03g38080D	GSBRNA2T00123643001	546		AT2G15900.1		phox domain-containing protein	Chr2:6927024-6932791 FORWARD LENGTH=3607	3607	8e-90	AT2G15900	265535_at	0	0	3	0		BnaC03g38080D	5.99658	2.65063	-0.0171763	4.13668	3.32085	0.365408	2.4592e-15	0.00224932	1	1.24697e-05	0.0105167	0.836638	BnaC03g38080D	0.58763	2.12735	1.23386	2.44754	1.45713	0.85128	0.849083	0.240912	0.0690433	7.97102e-05	0.10359	0.23857	BnaC03g38080D	1.85991	-0.670217	-0.382584	1	1	1
BnaCnng47370D	GSBRNA2T00046728001	1533		AT5G52050.1		MATE efflux family protein	Chr5:21138703-21140876 FORWARD LENGTH=2174	2174	0	AT5G52050	248392_at	1	0	9	0		BnaCnng47370D	5.99378	4.18182	-2.25204	4.61396	3.9683	-3.03466	8.51998e-09	9.10652e-05	0.642405	4.44506e-06	0.000162385	0.576174	BnaCnng47370D	-0.353507	-0.377894	-0.760577	1.02631	-0.164368	0.0220372	0.890781	0.869174	0.8531	0.395865	0.941986	1	BnaCnng47370D	1.37982	0.213526	0.782614	1	1	1
BnaC03g58070D	GSBRNA2T00049995001	405		AT5G07100.2	WRKY26	WRKY DNA-binding protein 26	Chr5:2204206-2205965 FORWARD LENGTH=1576	1576	0.004	AT5G07100	250666_at	7	0	13	0		BnaC03g58070D	5.98379	2.9218	0.0646551	5.38512	6.33097	-0.0897986	1.5737e-05	0.0720725	1	5.22932e-05	6.24095e-05	1	BnaC03g58070D	-1.60511	0.590809	-0.177475	-1.00644	-2.81836	-0.023021	0.492999	0.877485	1	0.527875	0.0316306	1	BnaC03g58070D	0.59867	-3.40917	0.154454	1	1	1
BnaC08g45740D	GSBRNA2T00064014001	891		AT1G03220.1		Eukaryotic aspartyl protease family protein	Chr1:786832-788722 FORWARD LENGTH=1891	1891	0	AT1G03220	264365_s_at	0	0	22	0		BnaC08g45740D	5.96485	5.13873	3.19675	5.52113	4.62421	0.289108	1.99492e-10	9.73979e-08	0.443583	3.21592e-09	8.28117e-07	1	BnaC08g45740D	-0.229221	-0.0980681	-2.2679	0.214506	0.416454	0.639735	0.923203	0.971837	0.526296	0.897702	0.765589	0.88141	BnaC08g45740D	0.443727	0.514522	2.90764	1	1	0.872494
BnaAnng38720D	GSBRNA2T00020001001	795		AT2G04050.1		MATE efflux family protein	Chr2:1337180-1339468 REVERSE LENGTH=1835	1835	0	AT2G04050	263402_at	1	2	10	0		BnaAnng38720D	5.95855	2.16113	-2.66923	6.86165	3.45961	5.09057	0.000766212	0.288124	0.630178	7.34449e-05	0.0311247	0.162057	BnaAnng38720D	-3.11327	-1.02284	2.55595	-4.01637	-2.32132	-5.20384	0.152808	0.75852	0.490593	0.0115625	0.200915	0.0543911	BnaAnng38720D	-0.903101	-1.29848	-7.7598	1	1	0.396847
BnaC03g45870D	GSBRNA2T00150070001	462		AT4G13750.1	NOV	Histidine kinase-, DNA gyrase B-, and HSP90-like ATPase family protein	Chr4:7975064-7987687 FORWARD LENGTH=8446	8446	0.21	AT4G13750	254731_at	0	0	0	2		BnaC03g45870D	5.95279	-0.634829	-4.31258	0.158774	-2.97966	-2.23687	0.0161055	0.907729	0.278365	0.986246	0.271875	0.743066	BnaC03g45870D	-0.115798	3.91193	4.20228	5.67821	6.25676	2.12657	0.994788	0.180773	0.200235	0.0396775	0.0309141	0.599977	BnaC03g45870D	5.79401	2.34483	-2.07571	0.847282	1	1
BnaC06g05920D	GSBRNA2T00033573001	486	starvation	AT1G52890.1	NAC019	NAC domain containing protein 19	Chr1:19696923-19698482 REVERSE LENGTH=1361	1361	3e-176	AT1G52890	260203_at	6	0	1	3		BnaC06g05920D	5.95127	0.714357	1.02165	2.29222	2.53588	2.53918	0.000191237	0.728221	0.788216	0.149872	0.141579	0.4412	BnaC06g05920D	-1.37878	1.75073	3.20471	2.28027	-0.0707896	1.68718	0.591695	0.443384	0.123315	0.165212	0.991763	0.409073	BnaC06g05920D	3.65905	-1.82152	-1.51753	0.666059	1	0.953897
BnaC08g42050D	GSBRNA2T00057103001	381		AT1G11530.1	CXXS1	C-terminal cysteine residue is changed to a serine 1	Chr1:3874396-3875484 FORWARD LENGTH=652	652	3e-131	AT1G11530	261821_at	5	0	3	0		BnaC08g42050D	5.95058	6.70307	1.87852	4.34422	5.93614	0.426679	8.97282e-13	9.1805e-14	0.194639	4.14823e-08	6.44011e-12	0.880913	BnaC08g42050D	-2.16054	-1.13143	-1.9946	-0.554177	-0.364503	-0.542756	0.00773649	0.30796	0.0720668	0.616644	0.770903	0.692001	BnaC08g42050D	1.60636	0.766922	1.45184	0.824832	1	0.820183
BnaA01g35760D	GSBRNA2T00013366001	852		AT1G56250.1	PP2-B14	phloem protein 2-B14	Chr1:21061522-21063047 REVERSE LENGTH=1276	1276	0	AT1G56250							BnaA01g35760D	5.94815	6.34678	-6.20796	5.57289	6.875	0.263626	1.05427e-06	2.4103e-06	0.0148358	5.47013e-06	3.40138e-07	1	BnaA01g35760D	-0.421193	0.586804	1.66767	-0.0459367	0.05859	-4.80392	0.900773	0.834725	0.362213	0.994945	0.983439	0.0538042	BnaA01g35760D	0.375257	-0.528215	-6.47159	1	1	0.228929
BnaC05g01780D	GSBRNA2T00002679001	732		AT1G03170.1	FAF2	FANTASTIC four-like protein (DUF3049)	Chr1:768376-770684 FORWARD LENGTH=2309	2309	0	AT1G03170	264363_at	0	0	0	2		BnaC05g01780D	5.93493	4.67735	-3.89749	5.06956	4.69653	-0.510008	7.12916e-14	6.84815e-09	0.244689	4.57661e-10	1.41645e-08	0.909877	BnaC05g01780D	1.20652	1.12826	-1.2356	2.07189	1.10908	-4.62308	0.290804	0.348492	0.484575	0.00519083	0.203463	0.0428808	BnaC05g01780D	0.865363	-0.0191717	-3.38748	1	1	0.702688
BnaCnng55150D	GSBRNA2T00063642001	399		AT3G62990.1		myelin transcription factor-like protein	Chr3:23282583-23283368 FORWARD LENGTH=786	786	1e-41	AT3G62990							BnaCnng55150D	5.91179	4.12081	3.17075	4.96236	4.68146	-0.993191	3.36866e-11	2.95083e-05	0.441107	1.46502e-08	2.71887e-07	0.861043	BnaCnng55150D	-0.658051	-0.544668	-3.58063	0.291381	-1.10531	0.583316	0.775596	0.823615	0.20339	0.819928	0.238761	0.891105	BnaCnng55150D	0.949431	-0.560642	4.16394	1	1	0.687823
BnaA05g07760D	GSBRNA2T00117058001	801		AT2G36540.1		Haloacid dehalogenase-like hydrolase (HAD) superfamily protein	Chr2:15325237-15326449 FORWARD LENGTH=750	750	4e-165	AT2G36540							BnaA05g07760D	5.8788	4.20462	-0.13039	1.88994	1.53629	0.415606	9.44317e-14	9.9536e-08	1	0.0184722	0.0897641	0.954747	BnaA05g07760D	1.64967	2.23644	1.62024	5.63852	4.90476	1.07425	0.0668739	0.0110564	0.240666	5.44881e-13	2.98029e-10	0.485895	BnaA05g07760D	3.98885	2.66832	-0.545996	0.00850664	0.394111	1
BnaC05g17610D	GSBRNA2T00065593001	195		AT5G46090.1		transmembrane protein, putative (DUF679)	Chr5:18693485-18694129 FORWARD LENGTH=645	645	9e-52	AT5G46090							BnaC05g17610D	5.87615	-0.0341672	0.0564614	-2.22089	-0.0693205	0.0599483	0.01006	1	1	0.272014	1	1	BnaC05g17610D	-2.12528	-0.101145	0.0813168	5.97176	-0.0659917	0.07783	0.343177	1	1	0.0245298	1	1	BnaC05g17610D	8.09704	0.0351534	-0.00348685	0.19734	1	1
BnaC03g57020D	GSBRNA2T00024797001	2013		AT1G16260.2		Wall-associated kinase family protein	Chr1:5559579-5562113 REVERSE LENGTH=2336	2336	0	AT1G16260	262705_at	3	3	2	4		BnaC03g57020D	5.85512	5.38337	0.624687	5.75693	6.37645	1.17763	4.87841e-06	6.38817e-05	0.863352	4.25634e-06	3.42964e-06	0.638495	BnaC03g57020D	-1.29896	0.741836	-0.888232	-1.20077	-0.251249	-1.44118	0.575288	0.79839	0.640464	0.385564	0.903476	0.328889	BnaC03g57020D	0.0981855	-0.993086	-0.552943	1	1	1
BnaA03g43000D	GSBRNA2T00151097001	1053		AT4G17260.1	LDH	Lactate/malate dehydrogenase family protein	Chr4:9673897-9675540 FORWARD LENGTH=1453	1453	0	AT4G17260	245324_at	0	6	40	0		BnaA03g43000D	5.8374	3.69811	0.0838622	5.96997	4.50407	-0.0876814	1.94676e-36	1.97204e-17	0.997694	1.46111e-37	3.1932e-24	1	BnaA03g43000D	0.226101	0.25917	-0.390343	0.0935362	-0.546789	-0.218799	0.809857	0.750342	0.57408	0.917036	0.325408	0.789478	BnaA03g43000D	-0.132565	-0.805959	0.171544	1	1	1
BnaC05g12850D	GSBRNA2T00068932001	468		AT1G16840.4		hypothetical protein	Chr1:5762713-5764131 REVERSE LENGTH=1031	1031	2e-123	AT1G16840	256117_at	1	0	26	0		BnaC05g12850D	5.83388	5.07793	0.3753	4.99182	4.64153	0.937981	1.67176e-23	3.08062e-18	0.839316	2.50419e-18	2.32818e-15	0.623875	BnaC05g12850D	1.50196	1.14985	1.90144	2.34402	1.58626	1.33876	0.0103524	0.100385	0.0237337	1.06051e-05	0.00454613	0.104731	BnaC05g12850D	0.842054	0.436405	-0.562681	1	1	0.991846
BnaA10g26700D	GSBRNA2T00136476001	531		AT5G03230.1		senescence regulator (Protein of unknown function, DUF584)	Chr5:769438-770563 FORWARD LENGTH=1126	1126	4e-138	AT5G03230	250937_at	4	0	4	6		BnaA10g26700D	5.82653	5.10167	-0.0602636	5.77978	4.33495	-0.90068	1.15571e-20	2.37199e-16	1	3.48256e-19	2.57498e-12	0.425877	BnaA10g26700D	2.25101	1.05738	0.927309	2.29776	1.8241	1.76773	0.000401024	0.170613	0.212541	5.94447e-05	0.00190539	0.00418457	BnaA10g26700D	0.0467543	0.766722	0.840416	1	1	0.870045
BnaC03g24680D	GSBRNA2T00101448001	561		AT2G44080.1	ARL	ARGOS-like protein	Chr2:18236789-18238173 FORWARD LENGTH=1287	1287	1e-106	AT2G44080	267230_at	3	0	40	1		BnaC03g24680D	5.82505	2.57732	-0.121637	6.00313	3.38351	-1.90454	1.47582e-10	0.00346555	1	5.20746e-11	5.84704e-05	0.468317	BnaC03g24680D	-0.74942	-1.36516	-2.19217	-0.9275	-2.17135	-0.409268	0.678107	0.208056	0.188914	0.359969	0.0106359	0.933175	BnaC03g24680D	-0.17808	-0.806191	1.7829	1	1	0.935663
BnaA08g16190D	GSBRNA2T00150959001	225		AT1G61150.11		LisH and RanBPM domains containing protein	Chr1:22542759-22544762 FORWARD LENGTH=1308	1308	1e-58	AT1G61150	264935_at	2	0	0	0		BnaA08g16190D	5.82365	-0.0670227	0.0299511	-0.153164	-5.49168	-2.57471	0.00495189	1	1	1	0.0406735	0.516811	BnaA08g16190D	-0.0341741	-5.51099	-8.37772	5.94264	-0.0863321	-5.77306	1	0.0434531	0.00286242	0.0146119	1	0.0431863	BnaA08g16190D	5.97681	5.42466	2.60466	1	1	1
BnaA03g09920D	GSBRNA2T00148700001	564	HRG	AT5G58070.1	TIL	temperature-induced lipocalin	Chr5:23500061-23501416 REVERSE LENGTH=1272	1272	0	AT5G58070	247851_at	1	0	42	0	HRG	BnaA03g09920D	5.81851	5.74164	0.54009	5.24754	4.79922	-0.06328	7.26518e-12	1.16121e-10	0.764061	1.22806e-10	5.57939e-09	1	BnaA03g09920D	-2.90581	-2.9796	-1.79958	-2.33485	-2.03717	-1.19621	0.000556949	0.000692385	0.0336248	0.00272228	0.0110715	0.1865	BnaA03g09920D	0.570961	0.942427	0.60337	1	1	0.984053
BnaC03g10290D	GSBRNA2T00140859001	2421		AT5G20830.2	SUS1	sucrose synthase 1	Chr5:7050226-7055398 REVERSE LENGTH=3082	3082	0	AT5G20830	245998_at	0	0	52	0		BnaC03g10290D	5.80653	3.20814	-0.191319	6.14165	4.1752	0.333737	1.7774e-24	2.21596e-09	0.938821	1.96195e-26	1.71486e-14	0.837702	BnaC03g10290D	-0.387918	-0.173576	-0.703122	-0.72304	-1.14064	-1.22818	0.691099	0.881136	0.347749	0.267721	0.0496814	0.0431223	BnaC03g10290D	-0.335122	-0.967062	-0.525056	1	1	0.958602
BnaA03g06860D	GSBRNA2T00130213001	279		AT5G18030.1		SAUR-like auxin-responsive protein family	Chr5:5968352-5969190 FORWARD LENGTH=839	839	6e-69	AT5G18030							BnaA03g06860D	5.78884	5.81291	-0.389534	1.66751	5.04231	-3.32481	0.000647567	0.00291024	0.982	0.420434	0.00919576	0.53085	BnaA03g06860D	-0.0147822	-0.0270864	0.180444	4.10655	0.743517	3.11571	1	1	0.994035	0.0191977	0.745518	0.369189	BnaA03g06860D	4.12134	0.770604	2.93527	1	1	0.874414
BnaC04g14100D	GSBRNA2T00069318001	789		AT2G29300.1		NAD(P)-binding Rossmann-fold superfamily protein	Chr2:12588197-12589589 FORWARD LENGTH=1026	1026	0	AT2G29300	266278_at	3	0	1	3		BnaC04g14100D	5.78835	0.730964	0.545228	2.06804	-3.88859	-0.0319812	6.47675e-11	0.53938	0.73619	0.0259398	0.00206759	1	BnaC04g14100D	-1.2884	-1.11175	-0.0303468	2.43191	3.5078	0.546863	0.454931	0.369778	1	0.00147958	0.00870626	0.608098	BnaC04g14100D	3.72031	4.61955	0.57721	0.156114	0.122958	0.981389
BnaC07g24090D	GSBRNA2T00139369001	1281	HRG	AT3G27220.1		Galactose oxidase/kelch repeat superfamily protein	Chr3:10051069-10053761 REVERSE LENGTH=2121	2121	0	AT3G27220	257153_at	0	0	56	0	HRG	BnaC07g24090D	5.76445	4.30512	0.165139	5.95106	4.2944	-0.209672	3.62359e-32	6.42746e-20	0.938414	1.63458e-33	6.97381e-20	0.911611	BnaC07g24090D	0.197112	-0.288747	-0.370729	0.0104935	-0.278026	0.00408265	0.858678	0.741202	0.628053	1	0.696972	1	BnaC07g24090D	-0.186618	0.0107213	0.374812	1	1	0.987168
BnaA06g22010D	GSBRNA2T00109880001	423		AT1G19790.2	SRS7	SHI-related sequence 7	Chr1:6838120-6840313 REVERSE LENGTH=1800	1800	0.67	AT1G19790							BnaA06g22010D	5.75116	8.09417	0.170962	8.25029	9.09277	-0.253495	0.000798329	0.000700004	1	1.71664e-05	6.18688e-05	1	BnaA06g22010D	0.808726	-0.00892805	-0.464947	-1.6904	-1.00753	-0.0404896	0.834091	1	1	0.359548	0.553236	1	BnaA06g22010D	-2.49913	-0.9986	0.424457	1	1	1
BnaC07g34250D	GSBRNA2T00031281001	1053		AT4G17260.1	LDH	Lactate/malate dehydrogenase family protein	Chr4:9673897-9675540 FORWARD LENGTH=1453	1453	0	AT4G17260	245324_at	0	6	40	0		BnaC07g34250D	5.75093	4.00608	0.108621	5.51489	3.96872	0.00554751	3.78134e-46	6.46407e-26	0.968479	2.4548e-43	1.16866e-25	1	BnaC07g34250D	-0.0364515	-0.133475	0.00149319	0.199583	-0.0961198	0.104567	0.983102	0.872432	1	0.745146	0.89738	0.920397	BnaC07g34250D	0.236035	0.0373553	0.103074	1	1	1
BnaC05g37280D	GSBRNA2T00044709001	891		AT3G24605.1		late embryogenesis abundant protein, group 2	Chr3:8973520-8974867 REVERSE LENGTH=939	939	0.003	AT3G24605							BnaC05g37280D	5.71804	5.55932	4.64007	6.47053	5.68095	1.06424	1.53722e-11	5.23456e-10	0.109063	3.45714e-13	4.01673e-11	0.717181	BnaC05g37280D	0.242802	-0.97914	-4.203	-0.509683	-1.10077	-0.62717	0.932451	0.504712	0.0918984	0.645375	0.227746	0.751305	BnaC05g37280D	-0.752484	-0.121628	3.57583	1	1	0.665231
BnaA01g08000D	GSBRNA2T00058144001	375		AT4G05530.1	IBR1	indole-3-butyric acid response 1	Chr4:2816317-2818518 FORWARD LENGTH=1354	1354	5e-141	AT4G05530	255240_at	0	0	0	1		BnaA01g08000D	5.70709	1.6376	3.52068	-0.0159309	-0.803856	0.0979325	3.23126e-05	0.45383	0.359851	1	0.425278	1	BnaA01g08000D	-8.82219	-8.72831	-8.66405	-3.09917	-6.28685	-5.2413	2.85909e-12	3.47391e-11	1.0107e-08	0.000542368	8.85919e-08	1.5787e-06	BnaA01g08000D	5.72302	2.44145	3.42275	0.0194428	1	0.698039
BnaA03g55570D	GSBRNA2T00025285001	1080		AT5G07010.1	ST2A	sulfotransferase 2A	Chr5:2174668-2176446 REVERSE LENGTH=1779	1779	0	AT5G07010	250662_at	4	0	3	13		BnaA03g55570D	5.68997	1.51979	2.72194	4.5619	0.846536	-0.552215	2.41932e-11	0.082736	0.252835	2.68927e-08	0.369187	0.972169	BnaA03g55570D	0.157746	-0.00189152	-0.790422	1.28581	0.671367	2.48373	0.948739	1	0.84124	0.15354	0.54865	0.187226	BnaA03g55570D	1.12807	0.673258	3.27415	1	1	0.766413
BnaCnng36740D	GSBRNA2T00029889001	513		AT5G44720.2	ARC2	Molybdenum cofactor sulfurase family protein	Chr5:18042971-18044929 FORWARD LENGTH=875	875	1e-93	AT5G44720	249025_at	0	6	0	0		BnaCnng36740D	5.68389	6.41214	0.0809665	5.19865	5.1025	-0.100521	1.86866e-07	1.26426e-06	1	1.97632e-06	4.7472e-06	1	BnaCnng36740D	-0.842727	-1.77362	-0.203881	-0.357487	-0.463976	-0.022393	0.741968	0.441068	1	0.824589	0.744909	1	BnaCnng36740D	0.48524	1.30964	0.181488	1	1	1
BnaC05g22860D	GSBRNA2T00108589001	963		AT3G06490.1	MYB108	myb domain protein 108	Chr3:2003393-2006727 FORWARD LENGTH=1867	1867	0	AT3G06490	258516_at	1	0	3	0		BnaC05g22860D	5.677	2.69014	0.0367037	3.64124	3.31103	-1.47335	9.31878e-11	0.00141369	1	2.31188e-05	5.81034e-05	0.837586	BnaC05g22860D	-0.910736	0.292606	0.0421554	1.12502	-0.328286	1.55221	0.630416	0.880144	1	0.204996	0.799815	0.693642	BnaC05g22860D	2.03576	-0.620892	1.51006	0.811405	1	0.989707
BnaA01g32800D	GSBRNA2T00057532001	963		AT3G06490.1	MYB108	myb domain protein 108	Chr3:2003393-2006727 FORWARD LENGTH=1867	1867	0	AT3G06490	258516_at	1	0	3	0		BnaA01g32800D	5.677	2.69014	0.0367031	3.64123	3.31103	-1.47335	9.31152e-11	0.00141336	1	2.31102e-05	5.80835e-05	0.837586	BnaA01g32800D	-0.910735	0.292606	0.0421557	1.12503	-0.32829	1.55221	0.630416	0.880144	1	0.204978	0.799815	0.693642	BnaA01g32800D	2.03576	-0.620896	1.51006	0.811405	1	0.989707
BnaC02g23400D	GSBRNA2T00077854001	243		AT1G75830.1	LCR67	low-molecular-weight cysteine-rich 67	Chr1:28472357-28472898 FORWARD LENGTH=435	435	2e-87	AT1G75830	262679_at	0	0	9	0		BnaC02g23400D	5.66977	7.19404	0.106057	4.6177	6.32035	0.572112	0.0156342	0.0189303	1	0.0708551	0.0311662	0.990973	BnaC02g23400D	-0.0111101	-0.0469677	-1.55964	1.04096	0.826722	-2.0257	1	1	0.698454	0.706382	0.824541	0.600473	BnaC02g23400D	1.05207	0.87369	-0.466054	1	1	1
BnaC06g34170D	GSBRNA2T00103397001	609	starvation	AT1G73260.1	KTI1	kunitz trypsin inhibitor 1	Chr1:27547098-27548282 REVERSE LENGTH=1185	1185	9e-160	AT1G73260	260101_at	8	0	9	4		BnaC06g34170D	5.65114	-1.88757	0.0397551	1.50687	2.58393	0.018805	1.7552e-07	0.111008	1	0.151349	0.0139993	1	BnaC06g34170D	-2.47448	2.84644	0.00919094	1.66979	-1.62506	0.030141	0.0291528	0.0131992	1	0.157071	0.161769	1	BnaC06g34170D	4.14427	-4.4715	0.0209501	0.0894296	0.0857763	1
BnaA03g38940D	GSBRNA2T00113705001	222	starvation	AT2G15960.1		stress-induced protein	Chr2:6947096-6947866 FORWARD LENGTH=771	771	1e-56	AT2G15960	265481_at	10	0	21	0		BnaA03g38940D	5.64022	4.6754	2.05093	4.62404	4.64134	0.668128	1.36033e-21	1.9004e-15	0.00331002	5.97779e-16	1.87101e-15	0.583156	BnaA03g38940D	-0.871661	-0.430535	-1.25537	0.14452	-0.396477	0.127432	0.222557	0.661481	0.059114	0.894291	0.631339	0.936265	BnaA03g38940D	1.01618	0.0340577	1.3828	0.927745	1	0.562795
BnaCnng20570D	GSBRNA2T00003129001	663		AT5G04340.1	ZAT6	ZINC FINGER OF ARABIDOPSIS THALIANA 6	Chr5:1216058-1217362 REVERSE LENGTH=1305	1305	6e-162	AT5G04340	245711_at	2	0	29	0		BnaCnng20570D	5.63917	3.21149	5.08806	3.16694	3.29134	1.76669	2.41958e-08	0.0016604	0.0686757	0.000867259	0.000923367	0.675368	BnaCnng20570D	-1.8779	-0.306394	-2.1695	0.594329	-0.386248	1.15188	0.0904947	0.886148	0.538174	0.669148	0.808346	0.564823	BnaCnng20570D	2.47223	-0.0798542	3.32138	0.585707	1	0.816895
BnaC08g45590D	GSBRNA2T00063998001	1167		AT1G03475.1	LIN2	Coproporphyrinogen III oxidase	Chr1:868853-871308 REVERSE LENGTH=1743	1743	0	AT1G03475	264820_at	0	2	0	1		BnaC08g45590D	5.6303	4.05902	-0.171154	0.210965	-0.312289	-0.687965	3.53898e-21	6.99619e-12	0.95662	0.799819	0.698204	0.565284	BnaC08g45590D	-0.582118	-0.804535	-1.23991	4.83722	3.56678	-0.723103	0.526327	0.320236	0.0536035	4.21481e-17	3.99737e-10	0.324452	BnaC08g45590D	5.41934	4.37131	0.516811	2.4943e-10	1.98131e-05	0.963759
BnaCnng20650D	GSBRNA2T00003217001	876		AT1G20270.1		2-oxoglutarate (2OG) and Fe(II)-dependent oxygenase superfamily protein	Chr1:7020715-7023162 REVERSE LENGTH=1468	1468	0	AT1G20270	255883_at	0	1	33	1		BnaCnng20650D	5.62552	3.59113	-0.595824	5.84335	3.96633	-0.246957	1.26716e-40	2.00759e-19	0.5167	1.18503e-42	4.53051e-23	0.869597	BnaCnng20650D	0.1539	-0.1987	-0.477559	-0.0639329	-0.573893	-0.826426	0.882087	0.811591	0.480448	0.943226	0.241009	0.151849	BnaCnng20650D	-0.217833	-0.375193	-0.348867	1	1	0.994898
BnaC08g16730D	GSBRNA2T00139755001	2310		AT1G15690.1	AVP1	Inorganic H pyrophosphatase family protein	Chr1:5398926-5402519 FORWARD LENGTH=2836	2836	0	AT1G15690	259504_at	0	0	0	1		BnaC08g16730D	5.61428	4.19148	-0.812559	5.8291	4.43022	-0.473444	5.38418e-36	2.03363e-22	0.201449	5.8663e-38	1.08832e-24	0.618777	BnaC08g16730D	0.141942	0.0864416	-0.0512912	-0.072878	-0.152293	-0.390406	0.897858	0.936696	0.991674	0.938799	0.841156	0.519161	BnaC08g16730D	-0.21482	-0.238735	-0.339115	1	1	0.985352
BnaC02g40440D	GSBRNA2T00120191001	330		AT5G25940.1		early nodulin-like protein	Chr5:9054122-9055255 REVERSE LENGTH=582	582	4e-110	AT5G25940	246863_at	0	0	1	0		BnaC02g40440D	5.61357	4.03173	-0.388139	5.56356	4.65435	0.0255888	9.61034e-45	3.04749e-26	0.638434	4.39366e-44	3.0744e-33	1	BnaC02g40440D	-0.267162	-0.205535	0.0480183	-0.217149	-0.828154	-0.36571	0.717909	0.785968	0.990601	0.716255	0.044903	0.511304	BnaC02g40440D	0.0500132	-0.62262	-0.413728	1	1	0.940176
BnaA01g08800D	GSBRNA2T00131283001	690		AT4G17940.1		Tetratricopeptide repeat (TPR)-like superfamily protein	Chr4:9965742-9967013 FORWARD LENGTH=1105	1105	1e-102	AT4G17940	254702_at	0	0	8	1		BnaA01g08800D	5.61219	2.96489	-0.46297	5.31629	3.45434	-0.483948	3.11835e-21	1.98558e-07	0.757574	1.51551e-19	1.07888e-09	0.754342	BnaA01g08800D	-1.0119	-0.739261	-0.579448	-0.715994	-1.22871	-0.558471	0.137143	0.341119	0.525474	0.301418	0.0416419	0.537912	BnaA01g08800D	0.295903	-0.489452	0.0209777	1	1	1
BnaA05g09470D	GSBRNA2T00095318001	861	HRG	AT2G34390.1	NIP2;1	NOD26-like intrinsic protein 2;1	Chr2:14514487-14515958 REVERSE LENGTH=1162	1162	0	AT2G34390	267024_s_at	0	0	50	0	HRG	BnaA05g09470D	5.60082	3.54399	-2.40904	5.19494	4.15534	2.47585	1.07185e-28	4.64704e-13	0.295458	1.33064e-25	3.77634e-17	0.628397	BnaA05g09470D	-0.180536	0.439244	4.59657	0.225347	-0.172107	-0.288319	0.880615	0.592332	0.0246597	0.77235	0.838067	0.979053	BnaA05g09470D	0.405883	-0.611351	-4.88489	1	1	0.614939
BnaA03g30440D	GSBRNA2T00111737001	456	starvation	AT3G10020.1		plant/protein	Chr3:3090806-3091922 REVERSE LENGTH=1117	1117	1e-118	AT3G10020	258939_at	10	0	26	0		BnaA03g30440D	5.59607	3.20132	1.34133	3.45842	2.57202	1.66744	6.21231e-14	1.12394e-05	0.227403	7.22831e-07	0.00028362	0.114346	BnaA03g30440D	-3.52581	-2.22078	-1.79532	-1.38816	-1.59148	-2.12143	6.64724e-07	0.00245332	0.0250246	0.0697078	0.0339846	0.00377106	BnaA03g30440D	2.13765	0.629301	-0.326105	0.382081	1	1
BnaA10g22140D	GSBRNA2T00135930001	225	HRG	AT5G10040.1		transmembrane protein	Chr5:3143723-3144157 FORWARD LENGTH=435	435	2e-22	AT5G10040	250464_at	0	0	54	0	HRG	BnaA10g22140D	5.58992	5.10881	1.68317	4.56465	0.484212	-5.9837	0.000751655	0.00450348	0.591502	0.00913258	0.83849	0.118997	BnaA10g22140D	6.26726	1.93845	0.31161	7.29253	6.56304	7.97848	0.000752456	0.393952	0.949224	6.12182e-05	0.000238741	0.00157632	BnaA10g22140D	1.02527	4.62459	7.66687	1	0.597099	0.204837
BnaA04g13330D	GSBRNA2T00032931001	258	starvation	AT2G22860.1	PSK2	phytosulfokine 2 precursor	Chr2:9737583-9738384 FORWARD LENGTH=654	654	2e-55	AT2G22860	266799_at	7	0	8	6		BnaA04g13330D	5.5869	2.68227	0.0104594	1.98838	3.8148	-2.33007	8.64451e-10	0.0272453	1	0.00265105	5.76694e-08	0.704871	BnaA04g13330D	-6.68204	-4.58427	-2.32915	-3.08352	-5.71679	0.011381	7.78799e-14	2.76831e-06	0.497001	3.988e-06	2.70168e-14	1	BnaA04g13330D	3.59852	-1.13252	2.34053	0.0670692	1	1
BnaA07g33350D	GSBRNA2T00146530001	774		AT1G77145.1		transmembrane protein, putative (DUF506)	Chr1:28989849-28991454 REVERSE LENGTH=1276	1276	0	AT1G77145							BnaA07g33350D	5.5851	2.47177	-0.354269	5.27211	3.49749	0.0923536	4.85974e-16	0.000292157	0.950349	2.16767e-14	5.22718e-07	1	BnaA07g33350D	-0.156908	1.41122	-0.673924	0.156078	0.385501	-1.12055	0.944787	0.101258	0.693182	0.899475	0.698465	0.454066	BnaA07g33350D	0.312986	-1.02572	-0.446622	1	1	1
BnaA09g17030D	GSBRNA2T00070963001	1128	starvation	AT5G44260.1		Zinc finger C-x8-C-x5-C-x3-H type family protein	Chr5:17829618-17831336 REVERSE LENGTH=1719	1719	0	AT5G44260	249065_at	8	0	12	8		BnaA09g17030D	5.58297	4.15259	1.11496	5.03027	3.80084	2.35422	7.77953e-12	3.72073e-07	0.591028	4.92276e-10	1.91684e-06	0.232253	BnaA09g17030D	-0.246944	-0.204889	1.37263	0.305764	0.146862	0.133376	0.90287	0.909608	0.45462	0.811955	0.925537	0.980742	BnaA09g17030D	0.552708	0.351752	-1.23926	1	1	0.932066
BnaAnng07180D	GSBRNA2T00076672001	528	HRG	AT5G47060.2	FLZ1	FCS-Like Zinc finger 1 (DUF581)	Chr5:19116785-19118744 FORWARD LENGTH=1191	1191	1e-112	AT5G47060	248820_at	0	6	38	1	HRG	BnaAnng07180D	5.56876	4.59661	0.624461	5.48494	4.70476	-0.315753	5.23259e-35	2.25366e-25	0.451254	4.56803e-34	1.30503e-26	0.811574	BnaAnng07180D	-0.0561846	-0.301171	-0.515709	0.0276396	-0.409322	0.424504	0.972094	0.700559	0.441535	0.985659	0.489093	0.526582	BnaAnng07180D	0.0838242	-0.108151	0.940213	1	1	0.701949
BnaC02g43290D	GSBRNA2T00086262001	1149		AT5G64750.1	ABR1	Integrase-type DNA-binding superfamily protein	Chr5:25891449-25893888 FORWARD LENGTH=1638	1638	0	AT5G64750							BnaC02g43290D	5.56625	3.6941	0.549035	4.85748	3.16365	-0.954506	2.02912e-07	0.000674995	0.845952	5.29006e-06	0.00287225	0.689417	BnaC02g43290D	-0.287184	-0.900182	-0.21631	0.421588	-0.36973	1.28723	0.917515	0.572655	0.944234	0.795432	0.830007	0.319377	BnaC02g43290D	0.708772	0.530452	1.50354	1	1	0.843076
BnaA09g23670D	GSBRNA2T00156503001	519		AT4G10250.1	ATHSP22.0	HSP20-like chaperones superfamily protein	Chr4:6370338-6371372 FORWARD LENGTH=1035	1035	9e-102	AT4G10250	255811_at	0	0	18	0		BnaA09g23670D	5.56606	1.0579	0.14611	5.37494	6.15863	-1.06333	0.00864387	0.697871	1	0.0134739	0.0150756	0.912675	BnaA09g23670D	-0.804382	1.12372	-1.9155	-0.613267	-3.97701	-0.706064	0.869067	0.801898	0.585505	0.825899	0.116521	0.887569	BnaA09g23670D	0.191114	-5.10073	1.20944	1	0.898399	1
BnaC06g33560D	GSBRNA2T00103329001	642		AT1G72350.1		MADS-box transcription factor family protein	Chr1:27239273-27239947 REVERSE LENGTH=675	675	7e-142	AT1G72350	260452_at	0	0	3	0		BnaC06g33560D	5.55169	5.36061	-3.18184	5.36287	5.69968	-0.012981	1.84895e-13	2.11271e-11	0.436717	1.54061e-12	7.27246e-13	1	BnaC06g33560D	-0.203935	0.0616501	3.17808	-0.0151179	-0.277413	0.00922255	0.928012	0.988853	0.275824	1	0.814058	1	BnaC06g33560D	0.188817	-0.339063	-3.16886	1	1	1
BnaC07g34020D	GSBRNA2T00031310001	753		AT4G17030.1	EXLB1	expansin-like B1	Chr4:9581562-9583290 REVERSE LENGTH=1117	1117	0	AT4G17030	245463_at	0	5	0	4		BnaC07g34020D	5.54901	6.03733	2.16655	5.34885	5.82291	-0.0807904	9.11903e-13	2.59559e-13	0.302612	5.74165e-12	4.79552e-13	1	BnaC07g34020D	-0.794248	-1.29572	-0.340484	-0.594097	-1.0813	1.90685	0.476378	0.180468	0.944586	0.5605	0.217745	0.244926	BnaC07g34020D	0.200151	0.214422	2.24734	1	1	0.845651
BnaA10g08290D	GSBRNA2T00074876001	546		AT5G54470.1	BBX29	B-box type zinc finger family protein	Chr5:22114304-22115539 REVERSE LENGTH=1152	1152	5e-55	AT5G54470	248160_at	2	0	29	0		BnaA10g08290D	5.54588	5.56863	1.13351	5.49561	5.2303	0.063723	7.51637e-26	2.70015e-24	0.112192	4.64073e-27	2.01622e-24	1	BnaA10g08290D	-0.944249	-0.906118	-0.650097	-0.893983	-0.567781	0.419695	0.298687	0.362811	0.355067	0.0725882	0.325151	0.563829	BnaA10g08290D	0.0502664	0.338337	1.06979	1	1	0.671234
BnaA02g05560D	GSBRNA2T00001358001	1074		AT5G22300.1	NIT4	nitrilase 4	Chr5:7379187-7382025 FORWARD LENGTH=1543	1543	0	AT5G22300	249942_at	1	0	3	4		BnaA02g05560D	5.54404	4.79083	-0.084927	2.95687	4.52335	0.473748	5.07836e-18	1.43747e-13	1	3.05391e-05	2.4048e-09	0.754432	BnaA02g05560D	1.93478	2.62913	2.66371	4.52194	2.89661	2.10504	0.0148335	0.00201771	7.43008e-06	1.65755e-13	1.279e-06	0.000435317	BnaA02g05560D	2.58716	0.267481	-0.558675	0.204283	1	0.959348
BnaC06g33570D	GSBRNA2T00103330001	567		AT1G72360.1	ERF73, HRE1	Integrase-type DNA-binding superfamily protein	Chr1:27241812-27242827 FORWARD LENGTH=1016	1016	6e-54	AT1G72360	260451_at	1	0	42	0		BnaC06g33570D	5.53877	5.33827	-2.26585	4.28139	4.39345	2.56002	6.70136e-15	4.41616e-11	0.638434	5.03744e-10	8.49682e-09	0.625479	BnaC06g33570D	-0.836196	-1.02191	2.2982	0.421185	-0.0770885	-2.52767	0.402344	0.472861	0.492815	0.675206	0.964406	0.443056	BnaC06g33570D	1.25738	0.944819	-4.82587	0.919043	1	0.685001
BnaA06g11310D	GSBRNA2T00058003001	468		AT1G16840.4		hypothetical protein	Chr1:5762713-5764131 REVERSE LENGTH=1031	1031	2e-122	AT1G16840	256117_at	1	0	26	0		BnaA06g11310D	5.52107	5.09424	-0.437197	4.67377	4.67328	-0.610678	6.52827e-19	5.98956e-16	0.839731	1.33455e-14	4.3354e-14	0.750899	BnaA06g11310D	0.228265	-0.0702025	-0.231891	1.07557	0.35075	-0.0584098	0.873134	0.970827	0.895242	0.103213	0.699666	1	BnaA06g11310D	0.847303	0.420953	0.173481	1	1	1
BnaC05g09780D	GSBRNA2T00044579001	423		AT1G11925.1		Stigma-specific Stig1 family protein	Chr1:4025930-4026733 REVERSE LENGTH=804	804	1e-131	AT1G11925							BnaC05g09780D	5.50652	2.0859	0.0636111	2.62264	7.63605	0.0648166	0.00109081	0.262457	1	0.143571	0.000273271	1	BnaC05g09780D	-1.85175	4.5606	0.0883278	1.03213	-0.98955	0.0871224	0.504613	0.0395753	1	0.561895	0.804031	1	BnaC05g09780D	2.88388	-5.55015	-0.0012055	0.918856	0.438459	1
BnaC03g22280D	GSBRNA2T00028739001	1329		AT2G36590.1	ProT3	proline transporter 3	Chr2:15343006-15345673 REVERSE LENGTH=1933	1933	0	AT2G36590	263918_at	2	1	1	0		BnaC03g22280D	5.50151	0.00064633	-0.398576	-1.65445	2.8289	-0.295151	4.66997e-06	1	0.747352	0.427066	0.0402966	0.859357	BnaC03g22280D	-1.65097	-1.65457	-0.369062	5.505	-4.48282	-0.472488	0.498079	0.532518	0.672472	7.54095e-05	0.00564745	0.530935	BnaC03g22280D	7.15597	-2.82826	-0.103425	0.271241	1	1
BnaA08g15760D	GSBRNA2T00079437001	369		AT4G37710.2		VQ motif-containing protein	Chr4:17718128-17718771 FORWARD LENGTH=644	644	5e-103	AT4G37710	253060_at	0	0	34	0		BnaA08g15760D	5.49835	5.10525	0.0333451	4.35359	4.56453	-0.0558091	2.96617e-13	1.62616e-10	1	9.28922e-09	2.01024e-08	1	BnaA08g15760D	0.796691	0.561863	-0.108108	1.94146	1.10258	-0.0189541	0.526552	0.732285	1	0.00715188	0.191327	1	BnaA08g15760D	1.14476	0.540716	0.0891542	1	1	1
BnaC03g61750D	GSBRNA2T00019010001	522		AT4G37240.1		HTH-type transcriptional regulator	Chr4:17524461-17525294 FORWARD LENGTH=834	834	8e-172	AT4G37240	246200_at	0	0	24	3		BnaC03g61750D	5.48514	2.89337	-0.002343	5.35208	3.18283	-2.36431	2.47278e-16	1.16636e-05	1	1.57896e-14	1.54897e-06	0.0560255	BnaC03g61750D	1.38977	0.854525	-1.32018	1.52283	0.565065	1.04179	0.104801	0.374771	0.171266	0.0196609	0.519591	0.438994	BnaC03g61750D	0.133059	-0.28946	2.36197	1	1	0.473638
BnaC04g44690D	GSBRNA2T00051452001	1338		AT2G35660.1	CTF2A	FAD/NAD(P)-binding oxidoreductase family protein	Chr2:14988437-14990426 FORWARD LENGTH=1488	1488	0	AT2G35660							BnaC04g44690D	5.48266	3.11797	0.0177168	5.65224	3.41256	0.156231	1.05117e-27	6.44551e-11	1	9.09663e-29	4.65131e-13	0.953902	BnaC04g44690D	-0.16053	-0.49953	-0.0665637	-0.330103	-0.79412	-0.205078	0.909585	0.503802	0.981423	0.63511	0.14518	0.814653	BnaC04g44690D	-0.169573	-0.29459	-0.138514	1	1	1
BnaCnng38490D	GSBRNA2T00034474001	324		ATMG00120.1	ORF143	reverse transcriptase zinc-binding protein	ChrM:32041-32472 REVERSE LENGTH=432	432	0.5	ATMG00120							BnaCnng38490D	5.47867	3.84224	1.00391	5.25001	5.05678	0.189374	9.67069e-08	0.00040275	0.663653	1.08638e-06	1.01891e-05	1	BnaCnng38490D	1.10808	1.77366	-0.0566963	1.33674	0.559116	0.757839	0.538599	0.258891	1	0.233577	0.697581	0.665731	BnaCnng38490D	0.228662	-1.21454	0.814536	1	1	0.996371
BnaA03g08110D	GSBRNA2T00148916001	2232		AT5G20830.2	SUS1	sucrose synthase 1	Chr5:7050226-7055398 REVERSE LENGTH=3082	3082	0	AT5G20830	245998_at	0	0	52	0		BnaA03g08110D	5.46589	4.39061	-0.562999	6.04387	3.65703	-1.06406	2.21392e-13	3.43793e-09	0.723314	3.33674e-15	6.28632e-07	0.432008	BnaA03g08110D	2.05379	0.940243	-0.0230097	1.4758	1.67382	0.478051	0.00489678	0.325853	1	0.052902	0.0252711	0.673548	BnaA03g08110D	-0.577981	0.73358	0.50106	1	1	0.997624
BnaA06g14340D	GSBRNA2T00042940001	876		AT1G20270.1		2-oxoglutarate (2OG) and Fe(II)-dependent oxygenase superfamily protein	Chr1:7020715-7023162 REVERSE LENGTH=1468	1468	0	AT1G20270	255883_at	0	1	33	1		BnaA06g14340D	5.45916	3.78371	-0.981069	5.18804	4.23454	0.19377	7.1641e-21	3.35656e-11	0.359801	3.40656e-19	1.36231e-13	0.960819	BnaA06g14340D	-0.351268	-0.2413	0.0511176	-0.0801555	-0.692129	-1.12372	0.753258	0.838142	1	0.949484	0.322731	0.133649	BnaA06g14340D	0.271113	-0.450828	-1.17484	1	1	0.747948
BnaA05g13220D	GSBRNA2T00125636001	639		AT4G14805.1		Bifunctional inhibitor/lipid-transfer protein/seed storage 2S albumin superfamily protein	Chr4:8502373-8503199 REVERSE LENGTH=661	661	1e-144	AT4G14805							BnaA05g13220D	5.45187	3.17737	-1.86442	-0.27811	-0.833761	1.78148	1.97597e-05	0.0185813	0.413487	0.891482	0.635723	0.509151	BnaA05g13220D	0.0273501	0.158772	1.79462	5.75733	4.16991	-1.85128	1	0.966316	0.310591	1.54762e-05	0.00236424	0.267873	BnaA05g13220D	5.72998	4.01114	-3.6459	0.0317565	0.513601	0.435462
BnaC03g70860D	GSBRNA2T00032481001	1383	HRG/starv	AT1G55810.6	UKL3	uridine kinase-like 3	Chr1:20860638-20864266 FORWARD LENGTH=2299	2299	0	AT1G55810	264561_at	10	0	34	0	HRG	BnaC03g70860D	5.45066	1.17845	-0.472498	4.93734	1.88647	-0.503939	5.16036e-34	0.00920852	0.698825	4.61445e-29	1.04289e-05	0.625727	BnaC03g70860D	0.259024	0.495276	-2.14125	0.77234	-0.212741	-2.10981	0.769517	0.440307	6.82969e-06	0.110843	0.766734	2.90436e-05	BnaC03g70860D	0.513316	-0.708016	0.0314409	1	1	1
BnaC01g22120D	GSBRNA2T00079630001	1287		AT5G48930.1	HCT	hydroxycinnamoyl-CoA shikimate/quinate hydroxycinnamoyl transferase	Chr5:19836299-19838235 REVERSE LENGTH=1800	1800	0	AT5G48930	248639_at	0	2	0	10		BnaC01g22120D	5.44927	4.97382	0.300816	6.44961	4.65649	0.226293	9.21411e-11	1.10355e-07	0.902763	1.03722e-12	1.47761e-08	0.957417	BnaC01g22120D	0.399251	-1.52802	-0.484228	-0.601085	-1.21068	-0.409705	0.893873	0.299454	0.677589	0.546679	0.151405	0.723331	BnaC01g22120D	-1.00034	0.317333	0.074523	1	1	1
BnaA09g44060D	GSBRNA2T00016139001	933	HRG	AT2G19590.1	ACO1	ACC oxidase 1	Chr2:8475276-8477733 REVERSE LENGTH=2275	2275	0	AT2G19590	265948_at	0	6	51	0	HRG	BnaA09g44060D	5.44576	4.81066	0.0567003	5.02137	4.48391	0.92332	1.20713e-29	2.63491e-24	1	2.75428e-26	1.46984e-21	0.831536	BnaA09g44060D	-0.826576	-1.05446	0.0188366	-0.402181	-0.727716	-0.847783	0.143889	0.0430304	1	0.52516	0.179557	0.73406	BnaA09g44060D	0.424395	0.326749	-0.86662	1	1	1
BnaA10g25850D	GSBRNA2T00136367001	687		AT5G04340.1	ZAT6	ZINC FINGER OF ARABIDOPSIS THALIANA 6	Chr5:1216058-1217362 REVERSE LENGTH=1305	1305	0	AT5G04340	245711_at	2	0	29	0		BnaA10g25850D	5.42965	3.17157	-0.0107429	3.31637	2.76264	-0.288617	9.82468e-14	1.1416e-05	1	1.41349e-06	0.000117795	0.97366	BnaA10g25850D	0.4959	1.00803	2.59059	2.60918	1.41696	2.86847	0.697586	0.29904	0.00268534	0.00013091	0.0617634	0.00152631	BnaA10g25850D	2.11328	0.40893	0.277874	0.386342	1	1
BnaC01g03770D	GSBRNA2T00130851001	1287		AT4G34650.1	SQS2	squalene synthase 2	Chr4:16542242-16545194 FORWARD LENGTH=1656	1656	0	AT4G34650	253254_at	0	0	0	4		BnaC01g03770D	5.42401	2.58414	0.509824	5.64828	2.68987	0.780484	6.30786e-25	2.75551e-07	0.633492	2.20467e-26	6.27574e-08	0.404381	BnaC01g03770D	-0.432051	-0.48237	-0.059698	-0.656327	-0.588098	-0.330358	0.612209	0.536998	0.99298	0.289819	0.36533	0.682814	BnaC01g03770D	-0.224276	-0.105728	-0.27066	1	1	1
BnaA08g11160D	GSBRNA2T00126648001	1035		AT4G34460.4	AGB1	GTP binding protein beta 1	Chr4:16477136-16479506 REVERSE LENGTH=1616	1616	0	AT4G34460	253204_at	0	0	0	0		BnaA08g11160D	5.42055	3.53067	1.21682	5.02045	3.47512	-0.838702	3.77466e-25	3.93184e-12	0.170786	2.69198e-22	3.8869e-12	0.495391	BnaA08g11160D	-0.35461	-0.496987	-1.01185	0.045491	-0.441429	1.04367	0.724254	0.53972	0.181625	0.974007	0.522646	0.149722	BnaA08g11160D	0.400101	0.0555575	2.05552	1	1	0.257596
BnaC04g40490D	GSBRNA2T00105228001	1020		AT2G29350.1	SAG13	senescence-associated gene 13	Chr2:12600914-12602556 FORWARD LENGTH=1266	1266	0	AT2G29350	266292_at	1	0	1	8		BnaC04g40490D	5.41105	5.47121	-0.0169906	6.57522	3.48037	-0.0316254	1.59212e-12	1.40784e-09	1	5.47048e-13	2.43859e-05	1	BnaC04g40490D	1.57773	-1.26499	0.0914009	0.413565	0.725847	0.106036	0.360129	0.474302	0.98182	0.684188	0.429798	0.967622	BnaC04g40490D	-1.16416	1.99084	0.0146347	1	0.982711	1
BnaA06g22030D	GSBRNA2T00109882001	942	HRG	AT5G62520.1	SRO5	similar to RCD one 5	Chr5:25097944-25099907 FORWARD LENGTH=1700	1700	0	AT5G62520	247431_at	2	0	55	0	HRG	BnaA06g22030D	5.40439	4.25681	-0.966879	5.2774	5.25738	-1.6192	6.19828e-05	0.00306058	0.844775	0.000125139	0.000231135	0.655368	BnaA06g22030D	-0.377672	0.553769	-1.4769	-0.250679	-0.446798	-0.824586	0.9067	0.822324	0.514633	0.921322	0.835457	0.806331	BnaA06g22030D	0.126992	-1.00057	0.652319	1	1	1
BnaC01g33960D	GSBRNA2T00101310001	630		AT3G18773.1		RING/U-box superfamily protein	Chr3:6465748-6467175 FORWARD LENGTH=1428	1428	1e-169	AT3G18773							BnaC01g33960D	5.38027	2.78858	-0.777922	4.77878	2.33922	0.725642	4.21699e-12	0.000219879	0.619033	5.02478e-10	0.00144614	0.685776	BnaC01g33960D	-0.556109	-0.786437	0.918814	0.0453847	-0.337077	-0.58475	0.728977	0.473812	0.378099	0.985421	0.770823	0.604877	BnaC01g33960D	0.601494	0.449359	-1.50356	1	1	0.706781
BnaC07g30280D	GSBRNA2T00133484001	1686		AT5G24120.1	SIGE	sigma factor E	Chr5:8157477-8160343 REVERSE LENGTH=2092	2092	0	AT5G24120	249769_at	3	3	13	2		BnaC07g30280D	5.3752	2.23183	-0.0970421	4.17792	1.62224	0.676951	7.58311e-26	2.30612e-07	0.980515	1.47726e-13	0.000362841	0.37681	BnaC07g30280D	0.290586	0.620888	1.18563	1.48786	1.23048	0.411639	0.886398	0.331674	0.00788614	0.000685806	0.0051786	0.482868	BnaC07g30280D	1.19728	0.609591	-0.773993	0.960446	1	0.757827
BnaC05g44340D	GSBRNA2T00038971001	1494		AT5G20830.2	SUS1	sucrose synthase 1	Chr5:7050226-7055398 REVERSE LENGTH=3082	3082	2e-84	AT5G20830	245998_at	0	0	52	0		BnaC05g44340D	5.36997	3.2802	-3.48576	6.02832	4.59083	-0.283506	1.25045e-28	1.60847e-12	0.0310168	8.57923e-34	1.3651e-21	0.926041	BnaC05g44340D	-0.018253	0.828369	-0.806132	-0.6766	-0.482263	-4.00838	1	0.186542	0.436289	0.215101	0.435942	0.000780755	BnaC05g44340D	-0.658347	-1.31063	-3.20225	1	0.655455	0.357717
BnaA04g20700D	GSBRNA2T00069666001	1338		AT2G35660.1	CTF2A	FAD/NAD(P)-binding oxidoreductase family protein	Chr2:14988437-14990426 FORWARD LENGTH=1488	1488	0	AT2G35660							BnaA04g20700D	5.36037	3.45221	0.420541	4.22448	3.66476	-0.501921	1.18554e-15	1.83029e-07	0.771162	5.3472e-11	1.82584e-08	0.733269	BnaA04g20700D	-0.939504	-0.07885	0.50723	0.196382	-0.291402	1.42969	0.353081	0.971882	0.582601	0.858388	0.771865	0.0271015	BnaA04g20700D	1.13589	-0.212552	0.922462	0.967406	1	0.833659
BnaA03g15910D	GSBRNA2T00141910001	345	starvation	AT2G34600.1	JAZ7	jasmonate-zim-domain protein 7	Chr2:14573030-14573952 FORWARD LENGTH=823	823	1e-46	AT2G34600	266901_at	6	0	9	2		BnaA03g15910D	5.33319	2.47374	-0.228653	4.48391	3.85444	2.5748	2.73558e-08	0.0243931	0.971182	3.65902e-05	0.0298096	0.624937	BnaA03g15910D	-0.175049	2.88497	5.52796	0.674229	1.50427	2.7245	0.976636	0.191922	0.00204681	0.471995	0.198248	0.0912442	BnaA03g15910D	0.849279	-1.3807	-2.80346	1	1	0.821355
BnaCnng20790D	GSBRNA2T00003282001	738		AT4G38410.1		Dehydrin family protein	Chr4:17980678-17981766 FORWARD LENGTH=1001	1001	5e-50	AT4G38410	252988_at	0	0	2	6		BnaCnng20790D	5.32796	2.83141	-2.74651	5.7904	3.89937	-3.91023	9.80618e-23	4.97189e-08	0.18015	1.50682e-25	7.16204e-14	0.331399	BnaCnng20790D	0.234362	0.992025	1.11838	-0.228078	-0.0759395	2.2821	0.850925	0.11059	0.482339	0.793382	0.947377	0.529153	BnaCnng20790D	-0.46244	-1.06796	1.16372	1	0.973015	0.967165
BnaAnng31470D	GSBRNA2T00092443001	603		AT2G35760.1		Uncharacterized protein family (UPF0497)	Chr2:15031679-15033342 FORWARD LENGTH=1234	1234	0	AT2G35760	265823_at	0	6	2	5		BnaAnng31470D	5.32237	3.50159	1.02868	5.48562	3.29487	0.395386	2.72431e-43	7.83187e-22	0.0466089	2.34546e-45	7.62572e-20	0.654745	BnaAnng31470D	-1.05348	-1.12931	-0.846311	-1.21673	-0.922581	-0.213017	0.00685941	0.00348944	0.060748	0.000941569	0.0179054	0.746447	BnaAnng31470D	-0.163256	0.206726	0.633294	1	1	0.81684
BnaA03g17390D	GSBRNA2T00124903001	234		AT2G37750.1		hypothetical protein	Chr2:15830870-15831592 FORWARD LENGTH=723	723	1e-31	AT2G37750	267178_at	2	0	23	0		BnaA03g17390D	5.31877	6.14775	1.09461	4.94084	5.36396	0.324817	2.47356e-12	2.29532e-14	0.594702	1.71383e-10	1.53951e-11	0.984657	BnaA03g17390D	2.53842	0.432651	0.788303	2.91635	1.21645	1.5581	0.00096583	0.76012	0.694133	4.99837e-05	0.142618	0.26535	BnaA03g17390D	0.377928	0.783798	0.769797	1	1	1
BnaC08g39080D	GSBRNA2T00136616001	1158	starvation	AT1G15040.1	GAT1_2.1	Class I glutamine amidotransferase-like superfamily protein	Chr1:5179887-5181402 REVERSE LENGTH=1426	1426	0	AT1G15040	260741_at	10	0	31	0		BnaC08g39080D	5.31851	1.36588	2.32587	2.34747	1.28485	0.0424496	0.000431611	0.402341	0.644199	0.146375	0.455019	1	BnaC08g39080D	-0.918354	-0.33662	0.060893	2.05269	-0.255589	2.34432	0.707741	0.910958	1	0.18858	0.94187	0.536314	BnaC08g39080D	2.97104	0.0810305	2.28343	0.762264	1	1
BnaC04g08440D	GSBRNA2T00053926001	1494		AT2G36800.1	DOGT1	don-glucosyltransferase 1	Chr2:15423172-15425129 REVERSE LENGTH=1958	1958	0	AT2G36800							BnaC04g08440D	5.31616	1.80399	-0.135005	6.35997	2.49822	0.922756	4.20744e-22	0.000549123	0.9684	2.624e-28	8.30937e-07	0.279261	BnaC04g08440D	0.245226	0.236747	-0.122288	-0.798589	-0.45748	-1.18005	0.87196	0.818317	0.933933	0.178352	0.516883	0.0297515	BnaC04g08440D	-1.04381	-0.694227	-1.05776	0.927467	1	0.671101
BnaA07g32970D	GSBRNA2T00146578001	546	HRG	AT1G76650.3	CML38	calmodulin-like 38	Chr1:28766807-28768138 REVERSE LENGTH=713	713	5e-169	AT1G76650	259879_at	5	0	57	0	HRG	BnaA07g32970D	5.31149	5.45539	2.29442	4.94083	5.51002	0.925844	1.67454e-12	1.5508e-11	0.386402	3.50006e-11	4.34931e-12	0.842714	BnaA07g32970D	-0.631811	-0.490409	-0.727403	-0.261157	-0.54504	0.641175	0.635526	0.770951	0.853531	0.828521	0.591017	0.784381	BnaA07g32970D	0.370654	-0.0546306	1.36858	1	1	0.977255
BnaC03g63330D	GSBRNA2T00001604001	216		AT4G34830.1	MRL1	Pentatricopeptide repeat (PPR) superfamily protein	Chr4:16599597-16606135 REVERSE LENGTH=3790	3790	0.092	AT4G34830	253208_at	0	3	1	3		BnaC03g63330D	5.29611	4.04694	1.85895	0.0451768	-1.68162	-0.0230791	4.35188e-05	0.0026783	0.358949	1	0.47137	1	BnaC03g63330D	2.90949	3.12699	7.39935	8.16043	8.85555	9.28137	0.127331	0.106559	0.000205172	2.26467e-07	7.72328e-07	2.85826e-06	BnaC03g63330D	5.25094	5.72856	1.88202	0.746828	0.751504	1
BnaC07g30140D	GSBRNA2T00133504001	120		AT4G26510.4	UKL4	uridine kinase-like 4	Chr4:13383937-13388362 FORWARD LENGTH=2035	2035	1.9	AT4G26510	253970_at	0	0	0	1		BnaC07g30140D	5.29001	3.49849	-0.0124034	-1.448	2.76691	0.0100591	0.31839	0.429248	1	0.638983	0.444484	1	BnaC07g30140D	-0.147632	0.0028486	0.0239722	6.59038	0.734425	0.00150972	0.996426	1	1	0.257245	0.976461	1	BnaC07g30140D	6.73801	0.731577	-0.0224624	0.973252	1	1
BnaC07g16390D	GSBRNA2T00070404001	270	HRG	AT5G66985.1		hypothetical protein	Chr5:26743279-26744019 FORWARD LENGTH=741	741	2e-67	AT5G66985	247024_at	0	5	47	1	HRG	BnaC07g16390D	5.28726	4.8505	0.962043	8.59473	7.21907	1.48881	1.05451e-15	2.7225e-13	0.422637	1.91624e-29	1.06182e-23	0.184814	BnaC07g16390D	3.30855	2.04409	0.897915	0.00107758	-0.32448	0.371151	7.40002e-07	0.00243638	0.365008	1	0.746115	0.744132	BnaC07g16390D	-3.30747	-2.36857	-0.526764	0.00957384	0.230422	0.991188
BnaA03g07480D	GSBRNA2T00148993001	1164	starvation	AT5G19120.1		Eukaryotic aspartyl protease family protein	Chr5:6414488-6415907 FORWARD LENGTH=1420	1420	0	AT5G19120	249923_at	10	0	31	0		BnaA03g07480D	5.28357	1.22211	0.9935	3.27515	2.03952	0.18054	4.38649e-07	0.312347	0.739138	0.00113923	0.0600012	1	BnaA03g07480D	-0.464787	0.65318	-1.572	1.54363	-0.164234	-0.759043	0.830759	0.721278	0.3538	0.177738	0.93855	0.686994	BnaA03g07480D	2.00842	-0.817414	0.81296	0.848441	1	1
BnaC03g48080D	GSBRNA2T00124959001	837		AT3G55290.2		NAD(P)-binding Rossmann-fold superfamily protein	Chr3:20502443-20503844 FORWARD LENGTH=1164	1164	0	AT3G55290							BnaC03g48080D	5.2808	4.81397	-1.53348	6.72936	7.72107	-0.729794	5.30854e-19	6.64604e-16	0.778885	1.88097e-26	4.22681e-31	0.819625	BnaC03g48080D	0.529945	1.98247	-3.51687	-0.918613	-0.924635	-4.32056	0.610666	0.00226484	0.0443611	0.156776	0.159614	0.065688	BnaC03g48080D	-1.44856	-2.9071	-0.803689	0.669658	0.0322948	0.986439
BnaC04g19920D	GSBRNA2T00057201001	675		AT1G62840.1		ankyrin repeat/KH domain protein (DUF1442)	Chr1:23271416-23272578 FORWARD LENGTH=911	911	0	AT1G62840	257466_at	0	0	25	0		BnaC04g19920D	5.26939	3.8533	0.134285	4.85559	4.34736	0.325103	5.63159e-12	5.95165e-07	1	1.76126e-10	1.82584e-08	0.963015	BnaC04g19920D	-0.326106	-0.185278	-0.0476893	0.0876984	-0.679337	-0.238507	0.845692	0.917268	1	0.960082	0.491901	0.937985	BnaC04g19920D	0.413804	-0.494059	-0.190818	1	1	1
BnaA08g06690D	GSBRNA2T00081154001	141	HRG	AT1G33055.1		hypothetical protein	Chr1:11971308-11972580 REVERSE LENGTH=1273	1273	6e-33	AT1G33055	261567_at	5	0	50	0	HRG	BnaA08g06690D	5.26802	2.21004	-3.1549	4.63562	2.66527	-0.00284406	2.65784e-21	5.39849e-05	0.433848	8.87256e-16	2.20149e-06	1	BnaA08g06690D	0.301823	0.794786	3.14432	0.934226	0.339561	-0.00773625	0.854622	0.347354	0.272223	0.100185	0.672119	1	BnaA08g06690D	0.632404	-0.455225	-3.15206	1	1	1
BnaA08g23780D	GSBRNA2T00103071001	2310		AT1G15690.1	AVP1	Inorganic H pyrophosphatase family protein	Chr1:5398926-5402519 FORWARD LENGTH=2836	2836	0	AT1G15690	259504_at	0	0	0	1		BnaA08g23780D	5.26572	2.91649	-1.38348	5.09728	4.20424	-0.162117	9.45398e-25	2.84393e-09	0.0294554	1.66806e-23	4.44371e-17	0.955498	BnaA08g23780D	-1.21588	-0.507582	0.126443	-1.04745	-1.79533	-1.09492	0.0213795	0.500563	0.927435	0.0498249	0.000215186	0.041048	BnaA08g23780D	0.168437	-1.28775	-1.22136	1	0.718954	0.536468
BnaA05g07320D	GSBRNA2T00117002001	552		AT4G16563.1		Eukaryotic aspartyl protease family protein	Chr4:9329620-9331646 REVERSE LENGTH=2027	2027	3.1	AT4G16563	245262_at	7	0	6	1		BnaA05g07320D	5.26437	-3.05264	0.026964	1.1198	0.881772	0.309802	0.00222329	0.169171	1	0.446173	0.577808	0.980809	BnaA05g07320D	-8.32876	-5.10634	-8.21201	-4.1842	-9.04075	-8.49485	2.41025e-06	0.00139189	0.000102013	0.00349023	8.30323e-07	3.46678e-05	BnaA05g07320D	4.14457	-3.93441	-0.282838	0.445661	0.819679	1
BnaC08g07280D	GSBRNA2T00139905001	108	HRG	AT1G33055.1		hypothetical protein	Chr1:11971308-11972580 REVERSE LENGTH=1273	1273	9e-23	AT1G33055	261567_at	5	0	50	0	HRG	BnaC08g07280D	5.26129	3.47692	0.354752	2.67816	4.27362	-0.021512	9.46514e-21	2.8645e-10	0.901706	0.00115159	8.52104e-05	1	BnaC08g07280D	2.2951	5.02296	5.56397	4.87822	4.22626	5.94023	0.00958678	1.84059e-07	0.00122446	2.39249e-18	9.4839e-14	0.000916841	BnaC08g07280D	2.58312	-0.796702	0.376264	0.469935	1	1
BnaA09g40350D	GSBRNA2T00049538001	396		AT3G62990.1		myelin transcription factor-like protein	Chr3:23282583-23283368 FORWARD LENGTH=786	786	1e-40	AT3G62990							BnaA09g40350D	5.24919	2.65199	-4.45314	4.41516	2.31491	1.73495	3.75672e-09	0.00500438	0.14348	3.46098e-06	0.0146078	0.664509	BnaA09g40350D	0.424327	0.0264484	2.25603	1.25835	0.363532	-3.93206	0.881061	1	0.286007	0.179895	0.793573	0.132729	BnaA09g40350D	0.83402	0.337084	-6.18808	1	1	0.312975
BnaC05g49940D	GSBRNA2T00054497001	213		AT1G16150.1	WAKL4	wall associated kinase-like 4	Chr1:5532298-5535060 FORWARD LENGTH=2586	2586	2e-53	AT1G16150	257479_at	0	0	6	0		BnaC05g49940D	5.24697	4.44195	0.0512138	0.995348	-0.684326	0.057901	0.024357	0.0718255	1	0.867648	0.77274	1	BnaC05g49940D	-2.99299	-3.61343	0.101198	1.25863	1.51285	0.0945111	0.244749	0.186302	1	0.721896	0.589236	1	BnaC05g49940D	4.25162	5.12628	-0.00668715	0.781217	0.768094	1
BnaC06g42070D	GSBRNA2T00039425001	1506		AT5G36220.1	CYP81D1	cytochrome p450 81d1	Chr5:14253673-14256284 REVERSE LENGTH=1932	1932	0	AT5G36220	246620_at	0	0	5	1		BnaC06g42070D	5.24293	1.99933	0.0715236	4.08264	2.763	-0.0895124	6.30236e-12	0.00983585	1	3.18542e-08	0.000202709	1	BnaC06g42070D	-1.29677	-0.144665	1.25943	-0.136479	-0.908333	1.42046	0.144174	0.93834	0.147084	0.928575	0.320191	0.0820116	BnaC06g42070D	1.16029	-0.763667	0.161036	0.9895	1	1
BnaA07g12210D	GSBRNA2T00112453001	270	HRG	AT5G66985.1		hypothetical protein	Chr5:26743279-26744019 FORWARD LENGTH=741	741	5e-70	AT5G66985	247024_at	0	5	47	1	HRG	BnaA07g12210D	5.24181	4.26894	0.0226811	5.17244	4.72935	-2.18848	3.97021e-35	6.65056e-25	1	3.0747e-34	1.72311e-29	0.725771	BnaA07g12210D	-0.0375191	-0.0290588	0.0510559	0.0318466	-0.48946	2.26222	0.984973	0.989627	1	0.980215	0.352487	0.529417	BnaA07g12210D	0.0693657	-0.460401	2.21116	1	1	0.93644
BnaC03g21710D	GSBRNA2T00079091001	213		AT2G38870.1		Serine protease inhibitor, potato inhibitor I-type family protein	Chr2:16236257-16237280 REVERSE LENGTH=732	732	2e-53	AT2G38870	266168_at	0	1	13	0		BnaC03g21710D	5.22843	2.20977	1.14666	1.50329	1.33489	1.09981	0.000168196	0.147071	0.690301	0.30891	0.405703	0.725771	BnaC03g21710D	-2.43511	-0.643855	-2.02537	1.29003	0.23103	-1.97853	0.145451	0.816072	0.234239	0.44294	0.932319	0.207962	BnaC03g21710D	3.72514	0.874885	0.0468496	0.480378	1	1
BnaA03g29470D	GSBRNA2T00111855001	1014		AT3G06490.1	MYB108	myb domain protein 108	Chr3:2003393-2006727 FORWARD LENGTH=1867	1867	0	AT3G06490	258516_at	1	0	3	0		BnaA03g29470D	5.21597	3.61535	-0.390967	4.56142	3.45387	1.19264	4.00626e-31	9.78842e-17	0.808916	1.23244e-24	1.27465e-15	0.225116	BnaA03g29470D	-0.311646	-0.1538	0.603892	0.342905	0.00767529	-0.979711	0.775465	0.88992	0.51771	0.556605	1	0.170243	BnaA03g29470D	0.65455	0.161476	-1.5836	1	1	0.497369
BnaA03g48790D	GSBRNA2T00044302001	261		AT4G27745.4		Yippee family putative zinc-binding protein	Chr4:13840398-13841489 FORWARD LENGTH=663	663	5e-88	AT4G27745							BnaA03g48790D	5.21265	-0.133503	0.828117	-0.113725	-0.0892842	0.132747	0.0958911	1	0.967758	1	1	1	BnaA03g48790D	0.00981648	-0.0616968	3.2025	5.33619	-0.105916	3.89787	1	1	0.453073	0.171008	1	0.389576	BnaA03g48790D	5.32637	-0.0442188	0.69537	1	1	1
BnaC06g24340D	GSBRNA2T00097196001	357		AT1G72430.1		SAUR-like auxin-responsive protein family	Chr1:27264602-27265806 REVERSE LENGTH=1205	1205	2e-139	AT1G72430	260427_at	0	2	26	0		BnaC06g24340D	5.212	3.62344	-0.0589376	4.37764	4.12874	-0.341468	4.85974e-16	1.22761e-08	1	3.28258e-12	8.39797e-11	0.862807	BnaC06g24340D	-0.00938483	0.00410111	-0.721125	0.824978	-0.501199	-0.438595	1	1	0.409713	0.268097	0.56127	0.651791	BnaC06g24340D	0.834363	-0.505301	0.282531	1	1	1
BnaA06g29870D	GSBRNA2T00144379001	1056		AT1G53350.1		Disease resistance protein (CC-NBS-LRR class) family	Chr1:19903777-19907068 FORWARD LENGTH=2999	2999	3e-174	AT1G53350	260640_at	0	1	0	0		BnaA06g29870D	5.20344	-4.17629	1.04662	1.05232	1.27682	-0.16653	7.39964e-05	0.0154055	0.536675	0.165465	0.101027	0.989374	BnaA06g29870D	-7.25789	-2.58786	-2.61874	-3.10677	-8.04097	-1.40559	3.41813e-10	0.00384088	0.00205006	3.24188e-05	1.07162e-11	0.11639	BnaA06g29870D	4.15112	-5.45311	1.21315	0.158249	0.0889828	0.844938
BnaC03g02200D	GSBRNA2T00134389001	1119		AT5G05600.1		2-oxoglutarate (2OG) and Fe(II)-dependent oxygenase superfamily protein	Chr5:1672070-1674770 FORWARD LENGTH=1480	1480	0	AT5G05600	250793_at	4	0	19	1		BnaC03g02200D	5.20154	3.55014	-0.0124978	1.82111	2.6048	0.18754	1.9935e-05	0.00545964	1	0.139517	0.0409196	1	BnaC03g02200D	-1.28243	0.700446	3.24342	2.09801	1.64579	3.04339	0.471182	0.756322	0.0131307	0.103461	0.240219	0.0136903	BnaC03g02200D	3.38043	0.945346	-0.200038	0.454277	1	1
BnaC09g46240D	GSBRNA2T00103950001	1476		AT5G44050.1		MATE efflux family protein	Chr5:17722402-17726543 FORWARD LENGTH=1892	1892	0	AT5G44050	249071_at	1	0	2	2		BnaC09g46240D	5.19577	-2.85708	0.356431	-0.361474	-2.36961	0.443512	5.64563e-05	0.0142574	0.838249	0.875304	0.282534	0.790143	BnaC09g46240D	-2.92023	2.95191	1.56111	2.63702	2.46445	1.47403	0.136107	0.0125539	0.0219461	0.0270677	0.315226	0.027643	BnaC09g46240D	5.55725	-0.487469	-0.087081	0.157603	1	1
BnaA06g22020D	GSBRNA2T00109881001	687		AT5G01820.1	SR1	serine/threonine protein kinase 1	Chr5:313190-315405 REVERSE LENGTH=2216	2216	1e-24	AT5G01820	251060_at	0	5	0	14		BnaA06g22020D	5.19067	5.26016	2.47378	5.69805	4.73456	-0.29552	0.000183107	0.000636357	0.457962	7.50722e-05	0.0016109	0.99532	BnaA06g22020D	-1.40505	-2.03742	-3.89358	-1.91243	-1.51183	-1.12428	0.481756	0.252953	0.0564217	0.211941	0.356854	0.615007	BnaA06g22020D	-0.507375	0.525593	2.7693	1	1	0.797536
BnaA04g25870D	GSBRNA2T00045195001	1071		AT2G44800.1		2-oxoglutarate (2OG) and Fe(II)-dependent oxygenase superfamily protein	Chr2:18466820-18468551 FORWARD LENGTH=1258	1258	0	AT2G44800	266875_at	0	0	9	0		BnaA04g25870D	5.18781	5.41838	1.87171	5.00684	5.66472	1.08912	6.61214e-07	1.66833e-06	0.229904	1.56181e-06	2.83781e-07	0.615236	BnaA04g25870D	-1.34001	-0.150421	-1.76	-1.15904	-0.396758	-0.977413	0.353916	0.963229	0.162098	0.33389	0.806896	0.461275	BnaA04g25870D	0.180969	-0.246337	0.782583	1	1	0.98494
BnaC01g20750D	GSBRNA2T00006231001	261		AT4G28240.1		Wound-responsive family protein	Chr4:13997292-13998604 REVERSE LENGTH=1056	1056	6e-62	AT4G28240	253812_at	4	0	1	13		BnaC01g20750D	5.16977	4.41254	1.40638	4.74964	4.48802	0.125478	9.03692e-38	6.333e-29	0.0145309	3.54194e-33	4.47447e-30	0.968935	BnaC01g20750D	-0.606935	-0.322823	-1.61991	-0.186809	-0.398298	-0.33901	0.251061	0.633001	0.000433201	0.768744	0.446352	0.598717	BnaC01g20750D	0.420126	-0.0754743	1.2809	1	1	0.401266
BnaC08g41670D	GSBRNA2T00057056001	420		AT1G11925.1		Stigma-specific Stig1 family protein	Chr1:4025930-4026733 REVERSE LENGTH=804	804	2e-135	AT1G11925							BnaC08g41670D	5.16742	0.87621	0.096896	4.93366	8.3415	0.00282503	0.00169743	0.704821	1	0.0157479	6.94806e-05	1	BnaC08g41670D	1.41393	5.57546	-0.0392904	1.64769	-1.88983	0.0547806	0.614124	0.00681561	1	0.346969	0.487705	1	BnaC08g41670D	0.23376	-7.46529	0.094071	1	0.0989865	1
BnaA02g27190D	GSBRNA2T00069608001	780		AT1G15190.1		Fasciclin-like arabinogalactan family protein	Chr1:5226982-5228202 FORWARD LENGTH=1221	1221	4e-95	AT1G15190	262606_at	0	0	1	0		BnaA02g27190D	5.1603	2.08241	4.78253	0.884196	1.12834	0.331006	2.7219e-05	0.081147	0.104598	0.406741	0.29013	1	BnaA02g27190D	-5.68462	-3.12748	-3.09505	-1.40851	-2.1734	1.35648	4.08334e-06	0.00477896	0.32662	0.2122	0.0332109	0.524216	BnaA02g27190D	4.2761	0.954074	4.45153	0.140267	1	0.625563
BnaC07g46430D	GSBRNA2T00100169001	798		AT4G37260.1	MYB73	myb domain protein 73	Chr4:17540490-17541799 FORWARD LENGTH=1310	1310	2e-132	AT4G37260	246253_at	3	0	5	1		BnaC07g46430D	5.15383	2.98989	0.182804	5.25555	3.00146	1.17395	3.12323e-10	0.000445106	1	3.28785e-10	0.000328478	0.726542	BnaC07g46430D	0.248054	-0.596597	1.6776	0.14634	-0.608163	0.686449	0.909772	0.681061	0.31104	0.928102	0.583756	0.719008	BnaC07g46430D	-0.101715	-0.0115661	-0.991146	1	1	0.980407
BnaA08g08500D	GSBRNA2T00126985001	792		AT4G17940.1		Tetratricopeptide repeat (TPR)-like superfamily protein	Chr4:9965742-9967013 FORWARD LENGTH=1105	1105	0	AT4G17940	254702_at	0	0	8	1		BnaA08g08500D	5.15025	2.38118	0.76752	4.22142	2.74067	0.501753	1.85867e-51	2.42731e-13	0.165986	1.27595e-37	2.06122e-17	0.494371	BnaA08g08500D	-0.437432	-0.0819474	-0.558672	0.491398	-0.441441	-0.292905	0.359844	0.923375	0.25853	0.217176	0.295195	0.591954	BnaA08g08500D	0.92883	-0.359494	0.265767	0.531337	1	0.997623
BnaA02g11230D	GSBRNA2T00019888001	1140		AT5G51460.2	ATTPPA	Haloacid dehalogenase-like hydrolase (HAD) superfamily protein	Chr5:20902087-20904474 FORWARD LENGTH=1516	1516	0	AT5G51460	248404_at	0	3	31	0		BnaA02g11230D	5.14581	3.98956	0.0858465	5.24324	4.90009	-0.36412	4.79168e-28	3.00143e-18	0.995509	1.15163e-28	1.73647e-25	0.748644	BnaA02g11230D	0.0573039	0.336142	-0.19481	-0.040132	-0.574378	0.255156	0.973171	0.675206	0.835249	0.975451	0.315945	0.738127	BnaA02g11230D	-0.0974359	-0.910521	0.449966	1	1	0.951443
BnaC09g48680D	GSBRNA2T00107083001	1011	starvation	AT5G06860.1	PGIP1	polygalacturonase inhibiting protein 1	Chr5:2132350-2133587 FORWARD LENGTH=1169	1169	0	AT5G06860	250670_at	7	0	16	1		BnaC09g48680D	5.13668	5.75769	-0.484571	4.65864	5.09051	-0.21981	0.000436628	0.000419834	0.934905	0.00553939	0.00233313	1	BnaC09g48680D	-0.0284366	-0.0546493	1.03517	0.449603	0.612535	0.770408	1	1	0.655612	0.806998	0.704256	0.787175	BnaC09g48680D	0.478039	0.667184	-0.264761	1	1	1
BnaAnng38870D	GSBRNA2T00020516001	888		AT3G02380.1	COL2	CONSTANS-like 2	Chr3:487069-489467 REVERSE LENGTH=2256	2256	0	AT3G02380	258497_at	4	3	5	6		BnaAnng38870D	5.11931	1.92084	-0.490575	1.6809	0.845427	0.334863	2.00456e-06	0.096801	0.830524	0.351164	0.51628	0.927339	BnaAnng38870D	0.965446	-0.327065	0.84589	4.40386	0.748344	0.0204526	0.76262	0.896181	0.492908	4.14181e-05	0.607065	1	BnaAnng38870D	3.43841	1.07541	-0.825437	0.977525	1	0.951955
BnaC03g33040D	GSBRNA2T00153657001	849		AT3G02580.1	STE1	sterol 1	Chr3:546739-548846 FORWARD LENGTH=1386	1386	0	AT3G02580	258484_at	0	3	3	0		BnaC03g33040D	5.11306	6.02709	0.0301226	5.83464	5.8178	-2.18093	2.7619e-35	1.97278e-39	1	1.77601e-41	1.00791e-39	0.725771	BnaC03g33040D	0.430112	-0.62526	-2.21597	-0.291461	-0.415965	-0.00491901	0.609289	0.480903	0.524911	0.603108	0.421894	1	BnaC03g33040D	-0.721573	0.209295	2.21105	0.98662	1	1
BnaC06g22290D	GSBRNA2T00143729001	327		AT1G75580.1		SAUR-like auxin-responsive protein family	Chr1:28377377-28378310 FORWARD LENGTH=934	934	2e-119	AT1G75580	257460_at	0	0	0	3		BnaC06g22290D	5.10731	3.01968	0.0351032	4.18399	2.9129	-0.139115	7.61297e-14	9.06827e-06	1	1.80931e-09	4.78596e-05	0.99532	BnaC06g22290D	-0.385719	0.343732	-0.418445	0.537598	0.450507	-0.244227	0.869732	0.846656	0.70785	0.496968	0.612843	0.86109	BnaC06g22290D	0.923318	0.106774	0.174218	1	1	1
BnaA03g11920D	GSBRNA2T00075875001	945		AT5G54300.1		cotton fiber-like protein (DUF761)	Chr5:22053969-22055443 REVERSE LENGTH=1383	1383	0	AT5G54300	248205_at	1	0	4	5		BnaA03g11920D	5.10577	2.19075	0.0877724	2.89035	2.87098	-0.489643	5.52075e-09	0.00688023	1	0.000795726	0.000523112	0.79662	BnaA03g11920D	-1.1891	1.07129	-0.574305	1.02632	0.391058	0.00311118	0.497813	0.386918	0.593893	0.253601	0.73818	1	BnaA03g11920D	2.21542	-0.680231	0.577416	0.748204	1	0.978073
BnaA07g38400D	GSBRNA2T00022869001	1320		AT1G78850.1		D-mannose binding lectin protein with Apple-like carbohydrate-binding domain-containing protein	Chr1:29641860-29643535 REVERSE LENGTH=1676	1676	0	AT1G78850							BnaA07g38400D	5.10235	1.64828	0.930737	2.70558	0.618526	-1.30028	2.61566e-12	0.0284417	0.490822	9.18948e-05	0.465403	0.276834	BnaA07g38400D	-0.418612	-1.04779	-3.91017	1.97815	-0.0180377	-1.67916	0.763425	0.251449	8.7519e-08	0.00565994	1	0.0293461	BnaA07g38400D	2.39677	1.02975	2.23101	0.241303	1	0.329039
BnaC02g21010D	GSBRNA2T00137271001	246	starvation	AT1G72060.1		serine-type endopeptidase inhibitor	Chr1:27118177-27119011 FORWARD LENGTH=731	731	2e-87	AT1G72060	256337_at	8	0	26	1		BnaC02g21010D	5.09858	2.23468	1.23411	4.69359	1.43401	-1.17243	2.53337e-10	0.00933006	0.620289	2.14159e-08	0.109894	0.600711	BnaC02g21010D	0.679587	-0.067315	-2.28737	1.08458	0.733354	0.119177	0.679295	0.986023	0.0710754	0.226399	0.498032	0.993584	BnaC02g21010D	0.404992	0.800669	2.40655	1	1	0.656084
BnaC03g25350D	GSBRNA2T00101538001	279		AT2G45450.1	ZPR1	binding protein	Chr2:18733275-18734341 REVERSE LENGTH=967	967	2e-101	AT2G45450	245143_at	0	0	0	3		BnaC03g25350D	5.09219	3.28162	0.643205	5.26511	4.04159	-1.35951	1.72502e-09	0.00022037	0.851422	1.45194e-09	1.83034e-06	0.512726	BnaC03g25350D	-0.163894	-0.358231	-1.94816	-0.336814	-1.1182	0.0545562	0.962955	0.861137	0.123001	0.783944	0.23122	1	BnaC03g25350D	-0.17292	-0.75997	2.00272	1	1	0.767513
BnaC05g04530D	GSBRNA2T00032032001	1338	starvation	AT1G06570.1	PDS1	4-hydroxyphenylpyruvate dioxygenase	Chr1:2012015-2013459 REVERSE LENGTH=1338	1338	0	AT1G06570	262635_at	10	0	13	0		BnaC05g04530D	5.09213	2.77619	0.396973	2.48854	2.61147	0.568386	1.45196e-05	0.0179275	0.924825	0.032205	0.0301456	0.866652	BnaC05g04530D	-0.0411079	1.36757	0.4046	2.56248	1.53229	0.233187	0.999457	0.366358	0.858106	0.027858	0.264168	0.938328	BnaC05g04530D	2.60359	0.164725	-0.171413	0.68516	1	1
BnaA05g06180D	GSBRNA2T00116864001	1347		AT2G38960.3	ERO2	endoplasmic reticulum oxidoreductins 2	Chr2:16265399-16268334 FORWARD LENGTH=1680	1680	0	AT2G38960	266186_at	0	0	11	0		BnaA05g06180D	5.08418	3.93656	0.391081	5.08879	3.76466	-0.41285	1.6832e-28	2.99714e-18	0.700811	2.18399e-28	4.74269e-17	0.719794	BnaA05g06180D	-0.055266	-0.167498	-0.66608	-0.0598715	0.0044087	0.137851	0.974058	0.865116	0.266822	0.954827	1	0.897551	BnaA05g06180D	-0.00460552	0.171907	0.803931	1	1	0.785159
BnaC08g12480D	GSBRNA2T00104492001	153		AT4G27440.1	PORB	protochlorophyllide oxidoreductase B	Chr4:13725546-13727440 FORWARD LENGTH=1641	1641	7e-46	AT4G27440	253871_at	1	1	2	3		BnaC08g12480D	5.06947	3.8109	1.16451	1.6472	1.20484	0.0945267	0.00198785	0.0588748	0.654671	0.403797	0.553935	1	BnaC08g12480D	-1.72216	-2.46921	-0.114076	1.70012	0.136843	0.955906	0.504446	0.336576	1	0.329215	0.973469	0.613624	BnaC08g12480D	3.42227	2.60605	1.06998	0.887412	1	0.978073
BnaA09g31470D	GSBRNA2T00129214001	465		AT3G50845.1		MIP18 family protein (DUF59)	Chr3:18899930-18901209 REVERSE LENGTH=642	642	4e-163	AT3G50845							BnaA09g31470D	5.06317	4.87641	0.750359	4.67971	4.67828	0.208604	1.42188e-57	4.37464e-53	0.409459	2.94293e-51	8.95974e-51	0.908485	BnaA09g31470D	-0.664853	-0.617225	-0.886888	-0.281393	-0.419098	-0.345134	0.081313	0.136311	0.155831	0.503646	0.269199	0.64003	BnaA09g31470D	0.383459	0.198127	0.541754	1	1	0.936477
BnaC03g03350D	GSBRNA2T00134524001	474		AT5G08050.1		wiskott-aldrich syndrome family protein, putative (DUF1118)	Chr5:2578211-2579205 FORWARD LENGTH=925	925	3e-164	AT5G08050	250563_at	4	3	3	4		BnaC03g03350D	5.06038	0.585755	0.185689	3.25494	0.550059	-0.0161131	4.38221e-08	0.594132	0.980935	0.000239816	0.610592	1	BnaC03g03350D	-1.2088	0.758185	-0.160832	0.596642	0.79388	0.0409696	0.39817	0.562896	0.954678	0.623059	0.486251	1	BnaC03g03350D	1.80544	0.0356955	0.201802	0.881344	1	1
BnaAnng41570D	GSBRNA2T00033703001	708		AT1G49040.2	SCD1	stomatal cytokinesis defective / SCD1 protein (SCD1)	Chr1:18141506-18148933 REVERSE LENGTH=3338	3338	3e-53	AT1G49040	260751_at	0	0	0	0		BnaAnng41570D	5.0575	4.8446	0.447992	5.00339	4.12692	0.754077	0.0127782	0.0320905	0.981482	0.0186799	0.0594099	0.94254	BnaAnng41570D	-0.2167	-0.397306	1.03958	-0.162587	0.320373	0.733491	0.9815	0.936819	0.801581	0.971474	0.942909	0.86743	BnaAnng41570D	0.0541123	0.717679	-0.306085	1	1	1
BnaCnng67570D	GSBRNA2T00097678001	885		AT3G06490.1	MYB108	myb domain protein 108	Chr3:2003393-2006727 FORWARD LENGTH=1867	1867	0	AT3G06490	258516_at	1	0	3	0		BnaCnng67570D	5.04495	4.42045	0.0400049	3.89227	5.00246	-0.00173248	1.81882e-18	4.51835e-14	1	2.37462e-12	9.75275e-17	1	BnaCnng67570D	-0.800291	0.508082	-0.787411	0.352392	-0.073923	-0.745674	0.386807	0.68022	0.454929	0.657513	0.95239	0.472385	BnaCnng67570D	1.15268	-0.582005	0.0417374	0.890452	1	1
BnaA07g11670D	GSBRNA2T00112379001	336		AT1G19840.1		SAUR-like auxin-responsive protein family	Chr1:6872275-6873358 REVERSE LENGTH=1084	1084	2e-50	AT1G19840							BnaA07g11670D	5.04206	5.39208	0.0241298	3.82406	5.03484	-2.5277	1.41371e-08	1.11942e-07	1	8.78901e-06	4.76786e-08	0.66156	BnaA07g11670D	-1.09875	-1.05682	-2.53408	0.119257	-0.699579	0.0177583	0.494471	0.601341	0.449238	0.947123	0.521976	1	BnaA07g11670D	1.218	0.35724	2.55183	1	1	1
BnaA07g32860D	GSBRNA2T00146592001	1854		AT1G76550.1	AtPFPA2	Phosphofructokinase family protein	Chr1:28722657-28727111 REVERSE LENGTH=2279	2279	0	AT1G76550	259969_at	0	2	4	1		BnaA07g32860D	5.04194	2.81408	0.0384393	4.95884	2.87351	0.0910513	5.71027e-20	1.91899e-07	1	2.55266e-19	7.29531e-08	1	BnaA07g32860D	-0.0390241	0.0639263	-0.164356	0.0440764	0.00450433	-0.216968	0.990621	0.969469	0.90067	0.978304	1	0.833889	BnaA07g32860D	0.0831005	-0.0594219	-0.052612	1	1	1
BnaC01g07850D	GSBRNA2T00130339001	462		AT5G63620.1		GroES-like zinc-binding alcohol dehydrogenase family protein	Chr5:25466128-25468550 REVERSE LENGTH=1790	1790	2.6	AT5G63620	247353_at	4	0	3	0		BnaC01g07850D	5.04083	-1.40196	7.09003	-2.37647	-1.21361	0.717371	0.0654304	0.662964	0.176251	0.411465	0.757696	0.955686	BnaC01g07850D	-8.23989	-0.595169	-5.46972	-0.822594	-0.783518	0.902945	0.0110142	0.950079	0.165434	0.8003	0.805836	0.970224	BnaC01g07850D	7.4173	-0.18835	6.37266	0.450979	1	0.660126
BnaC02g45890D	GSBRNA2T00003848001	675		AT1G67540.1		transmembrane protein	Chr1:25311242-25312482 REVERSE LENGTH=1241	1241	2e-106	AT1G67540	260195_at	0	0	0	0		BnaC02g45890D	5.03854	4.19951	0.908847	4.23967	5.99597	-0.00013162	1.84327e-06	0.000118304	0.737267	3.49841e-05	8.31855e-08	1	BnaC02g45890D	-0.988319	0.464988	-0.485683	-0.18945	-1.33148	0.423296	0.657578	0.865281	0.848332	0.918011	0.219333	0.855373	BnaC02g45890D	0.798869	-1.79646	0.908978	1	1	0.987344
BnaA06g13830D	GSBRNA2T00043008001	975		AT1G19670.1	CLH1	chlorophyllase 1	Chr1:6803486-6805092 REVERSE LENGTH=1454	1454	0	AT1G19670	255786_at	0	3	2	2		BnaA06g13830D	5.03629	0.0105694	0.566911	6.50194	3.19674	0.289772	0.00025623	1	0.813332	2.00556e-05	0.113253	0.96805	BnaA06g13830D	0.6538	-0.00240461	1.56736	-0.811841	-3.18858	1.8445	0.811039	1	0.181398	0.568357	0.140573	0.0842939	BnaA06g13830D	-1.46564	-3.18618	0.277139	1	1	1
BnaC07g50590D	GSBRNA2T00025036001	786		AT4G28140.1		Integrase-type DNA-binding superfamily protein	Chr4:13974493-13975919 REVERSE LENGTH=1427	1427	3e-166	AT4G28140	253799_at	0	0	9	0		BnaC07g50590D	5.03164	3.18261	-5.05706	5.42846	4.76603	-3.97066	8.59876e-05	0.0202197	0.0965181	2.71295e-05	0.00121828	0.386221	BnaC07g50590D	-0.179106	1.84066	1.11753	-0.575925	0.257241	0.031132	0.976121	0.386952	0.634369	0.740191	0.908707	1	BnaC07g50590D	-0.396818	-1.58342	-1.0864	1	1	1
BnaC03g69750D	GSBRNA2T00033048001	672		AT1G62840.1		ankyrin repeat/KH domain protein (DUF1442)	Chr1:23271416-23272578 FORWARD LENGTH=911	911	0	AT1G62840	257466_at	0	0	25	0		BnaC03g69750D	5.01562	3.5437	0.80791	4.88901	4.93002	-1.95524	2.01609e-10	1.03896e-05	0.80731	7.83165e-10	2.54274e-09	0.570526	BnaC03g69750D	-0.0936745	0.730232	-0.584847	0.0329346	-0.656088	2.1783	0.973833	0.563213	0.821686	0.99435	0.528989	0.280311	BnaC03g69750D	0.126609	-1.38632	2.76315	1	1	0.741367
BnaC08g11170D	GSBRNA2T00000884001	294		AT5G59150.2	RABA2D	RAB GTPase homolog A2D	Chr5:23876500-23878482 FORWARD LENGTH=1892	1892	0.13	AT5G59150	247722_at	2	0	0	2		BnaC08g11170D	5.00529	4.71395	0.0966634	6.77236	6.4966	-0.0850777	0.00809695	0.0472328	1	0.00103445	0.00311427	1	BnaC08g11170D	-0.00970373	-0.0342438	-0.184513	-1.77678	-1.8169	-0.0027718	1	1	1	0.408939	0.347674	1	BnaC08g11170D	-1.76707	-1.78265	0.181741	1	1	1
BnaC05g47800D	GSBRNA2T00097281001	585		AT3G03420.1		Ku70-binding family protein	Chr3:812396-814101 FORWARD LENGTH=1173	1173	0	AT3G03420	259056_at	0	0	1	1		BnaC05g47800D	5.00394	-5.3505	-4.15586	-0.467075	0.152128	-0.0291991	0.000258999	0.000556818	0.184646	0.621553	0.90638	1	BnaC05g47800D	-8.66584	-2.79393	-3.39603	-3.19483	-8.29656	-7.52269	1.3358e-13	0.000950536	0.00076865	0.000109013	2.19892e-11	8.61753e-07	BnaC05g47800D	5.47102	-5.50263	-4.12666	0.0228857	0.0716535	0.499098
BnaCnng74600D	GSBRNA2T00020487001	567		AT4G04020.1	FIB	fibrillin	Chr4:1931883-1933950 FORWARD LENGTH=1639	1639	0	AT4G04020	255364_s_at	0	0	1	3		BnaCnng74600D	4.99889	-0.732828	0.0288836	1.61095	0.623423	0.143915	4.65455e-05	0.569528	1	0.112452	0.599254	0.947483	BnaCnng74600D	-3.28329	0.314876	-0.374864	0.104649	-1.04137	-0.489896	0.0631656	0.873298	0.537937	0.954865	0.4242	0.356404	BnaCnng74600D	3.38794	-1.35625	-0.115031	0.49565	1	1
BnaC02g18730D	GSBRNA2T00135290001	363		AT1G68880.1	bZIP	basic leucine-zipper 8	Chr1:25893971-25895056 REVERSE LENGTH=1086	1086	6e-96	AT1G68880	260030_at	0	0	5	2		BnaC02g18730D	4.99815	3.10853	-0.00507353	5.30112	2.32014	0.00530166	1.36485e-31	3.71264e-15	1	1.0557e-30	1.94753e-09	1	BnaC02g18730D	0.593647	-0.77152	0.0115369	0.290682	0.016877	0.0011617	0.55846	0.153641	1	0.603272	0.994356	1	BnaC02g18730D	-0.302965	0.788397	-0.0103752	1	1	1
BnaC01g20890D	GSBRNA2T00006211001	900		AT4G32480.1		sugar phosphate exchanger, putative (DUF506)	Chr4:15676240-15677977 FORWARD LENGTH=1313	1313	0	AT4G32480							BnaC01g20890D	4.99077	3.84524	0.900979	4.56455	4.01988	-0.0836053	1.14303e-15	2.91209e-09	0.638434	2.81559e-13	5.59411e-10	1	BnaC01g20890D	0.394887	0.135889	-1.72307	0.821111	-0.0387517	-0.738481	0.75226	0.940406	0.0835484	0.259223	0.985848	0.522972	BnaC01g20890D	0.426224	-0.174641	0.984585	1	1	0.921662
BnaA04g21040D	GSBRNA2T00069619001	684		AT2G35980.1	YLS9	Late embryogenesis abundant (LEA) hydroxyproline-rich glycoprotein family	Chr2:15110492-15111539 FORWARD LENGTH=1048	1048	0	AT2G35980	263948_at	1	0	3	2		BnaA04g21040D	4.98776	1.59768	0.0417592	0.436419	1.62831	-0.0880898	3.51863e-05	0.247451	1	0.851696	0.31024	1	BnaA04g21040D	1.2977	4.74249	-0.1618	5.84904	4.71186	-0.0319515	0.584901	0.000372416	1	1.42975e-05	0.000195802	1	BnaA04g21040D	4.55134	-0.0306344	0.129849	0.423102	1	1
BnaC02g38220D	GSBRNA2T00059226001	345		AT3G30725.1	GDU6	glutamine dumper 6	Chr3:12352472-12353033 FORWARD LENGTH=562	562	1e-92	AT3G30725							BnaC02g38220D	4.98522	3.13313	0.820507	5.50113	3.26085	0.0990117	2.09592e-19	3.25513e-09	0.889673	3.42161e-21	8.59887e-10	1	BnaC02g38220D	0.566695	0.498452	-1.95296	0.0507779	0.370726	-1.23147	0.613392	0.574682	0.344379	0.971499	0.628957	0.544009	BnaC02g38220D	-0.515917	-0.127725	0.721496	1	1	1
BnaC05g31070D	GSBRNA2T00122415001	486	starvation	AT1G76600.1		poly polymerase	Chr1:28746833-28747848 FORWARD LENGTH=1016	1016	7e-71	AT1G76600	259979_at	7	0	35	0		BnaC05g31070D	4.98443	1.13918	0.0461346	6.87962	3.15485	-0.0902787	0.0307556	0.773461	1	0.00781774	0.210686	1	BnaC05g31070D	3.9188	2.99414	-0.162792	2.02362	0.978472	-0.0263786	0.177676	0.314604	1	0.446647	0.816042	1	BnaC05g31070D	-1.89518	-2.01567	0.136413	1	1	1
BnaC04g51150D	GSBRNA2T00038125001	195		AT2G47710.1		Adenine nucleotide alpha hydrolases-like superfamily protein	Chr2:19554724-19556126 REVERSE LENGTH=980	980	6e-67	AT2G47710	266458_at	0	0	12	2		BnaC04g51150D	4.98131	3.04625	1.04039	-4.51724	-0.0082468	-1.392	0.0104512	0.182047	0.76486	0.038667	1	0.698756	BnaC04g51150D	-4.33067	0.00198269	-1.09757	5.16788	3.05648	1.33482	0.0466534	1	0.638221	0.0244501	0.243507	0.524373	BnaC04g51150D	9.49855	3.05449	2.43239	0.0261386	1	0.814284
BnaA09g18860D	GSBRNA2T00117757001	360		AT2G01980.1	SOS1	sodium proton exchanger, putative (NHX7) (SOS1)	Chr2:457002-463408 FORWARD LENGTH=3772	3772	1e-66	AT2G01980	265252_at	0	0	0	0		BnaA09g18860D	4.96824	-0.0653368	-2.59982	0.062974	-0.00813137	0.031456	0.0867829	1	0.680347	1	1	1	BnaA09g18860D	0.0716114	0.0625131	2.63986	4.97688	0.00530768	0.00857486	1	1	0.542161	0.16652	1	1	BnaA09g18860D	4.90527	-0.0572054	-2.63128	1	1	1
BnaC02g06500D	GSBRNA2T00065403001	1428		AT5G16290.2	VAT1	VALINE-TOLERANT 1	Chr5:5333763-5337745 FORWARD LENGTH=1821	1821	0	AT5G16290	250111_at	0	0	1	0		BnaC02g06500D	4.96334	3.33416	0.0385624	5.62209	4.1576	0.937206	0.000726923	0.0316581	1	0.000264326	0.00667178	0.804612	BnaC02g06500D	0.897368	0.962347	0.606873	0.238621	0.138906	-0.291771	0.727224	0.68022	0.822732	0.934852	0.968145	0.940093	BnaC02g06500D	-0.658747	-0.823442	-0.898644	1	1	1
BnaC06g16950D	GSBRNA2T00105880001	951		AT5G38386.1		F-box/RNI-like superfamily protein	Chr5:15363118-15364815 FORWARD LENGTH=1272	1272	9e-124	AT5G38386							BnaC06g16950D	4.96082	1.26205	0.543661	1.19148	0.271241	1.14988	1.23953e-05	0.362259	0.838656	0.43317	0.930741	0.582394	BnaC06g16950D	-0.300591	1.94135	1.26871	3.46875	2.93216	0.662489	0.942603	0.299435	0.334112	0.00216342	0.0475811	0.656821	BnaC06g16950D	3.76934	0.99081	-0.606217	0.502568	1	1
BnaA06g25520D	GSBRNA2T00042111001	480	starvation	AT2G17880.1		Chaperone DnaJ-domain superfamily protein	Chr2:7766765-7768040 REVERSE LENGTH=1276	1276	1e-111	AT2G17880	264788_at	9	0	13	4		BnaA06g25520D	4.95959	2.40383	0.0581569	5.7138	1.7654	2.51947	3.95617e-05	0.0763645	1	1.79861e-05	0.195142	0.632942	BnaA06g25520D	0.518632	-0.884328	-0.181409	-0.235582	-0.245902	-2.64272	0.910284	0.704138	1	0.904655	0.906412	0.438083	BnaA06g25520D	-0.754214	0.638426	-2.46131	1	1	1
BnaC02g40340D	GSBRNA2T00120168001	2169		AT5G26710.1		Glutamyl/glutaminyl-tRNA synthetase, class Ic	Chr5:9305479-9308440 FORWARD LENGTH=2547	2547	0	AT5G26710	246845_at	0	0	8	0		BnaC02g40340D	4.95537	3.0506	-0.568396	4.80877	3.17644	-0.619616	8.12355e-25	6.65124e-11	0.530103	1.32854e-23	8.87575e-12	0.523342	BnaC02g40340D	-0.135355	-0.0837719	-0.196411	0.0112455	-0.209608	-0.145191	0.915459	0.946596	0.843902	1	0.790082	0.894966	BnaC02g40340D	0.1466	-0.125836	0.0512197	1	1	1
BnaA10g04310D	GSBRNA2T00122815001	1338	starvation	AT1G06570.1	PDS1	4-hydroxyphenylpyruvate dioxygenase	Chr1:2012015-2013459 REVERSE LENGTH=1338	1338	0	AT1G06570	262635_at	10	0	13	0		BnaA10g04310D	4.95374	2.66698	0.238639	2.08116	1.32	0.379645	8.51202e-07	0.00855202	0.970995	0.036219	0.224066	0.92172	BnaA10g04310D	-0.231165	0.318693	0.25232	2.64142	1.66568	0.111314	0.931794	0.876426	0.918756	0.0074007	0.135233	0.986243	BnaA10g04310D	2.87259	1.34699	-0.141006	0.391102	1	1
BnaC04g55340D	GSBRNA2T00098027001	705		AT3G61035.1		Cytochrome P450 superfamily protein	Chr3:22592040-22593649 REVERSE LENGTH=1261	1261	5e-88	AT3G61035							BnaC04g55340D	4.95025	2.79173	-0.213949	1.21164	0.749523	-0.561098	0.000220609	0.020253	0.969295	0.437735	0.604505	0.809196	BnaC04g55340D	-2.40427	-1.12822	-0.199311	1.33434	0.913985	0.147838	0.26351	0.600596	0.929939	0.291844	0.492044	0.963668	BnaC04g55340D	3.73861	2.0422	0.347149	0.621799	1	1
BnaA09g17290D	GSBRNA2T00070932001	759	HRG	AT5G44730.2		Haloacid dehalogenase-like hydrolase (HAD) superfamily protein	Chr5:18045496-18047075 REVERSE LENGTH=1123	1123	0	AT5G44730	249015_at	0	0	50	1	HRG	BnaA09g17290D	4.9349	2.01687	0.0403719	4.16373	1.89814	-0.182148	9.32393e-24	5.82651e-05	1	6.75999e-18	0.000125121	0.948069	BnaA09g17290D	-0.0291469	-0.308318	-0.523548	0.742024	-0.189583	-0.301029	0.994802	0.74919	0.494852	0.182796	0.822629	0.734213	BnaA09g17290D	0.771171	0.118735	0.22252	0.998788	1	1
BnaC01g28650D	GSBRNA2T00056083001	528		AT1G60240.1		NAC (No Apical Meristem) domain transcriptional regulator superfamily protein	Chr1:22215168-22216329 REVERSE LENGTH=1162	1162	2e-104	AT1G60240	264269_at	0	0	0	0		BnaC01g28650D	4.93443	1.72697	0.0511679	7.83685	8.40477	-0.0972025	0.000143783	0.430757	1	7.09898e-13	4.17194e-15	1	BnaC01g28650D	0.0167861	0.0190313	-0.182924	-2.88563	-6.65878	-0.0345535	1	1	1	1.86943e-05	7.28455e-14	1	BnaC01g28650D	-2.90241	-6.67781	0.14837	1	1	1
BnaA07g14470D	GSBRNA2T00098492001	1107		AT5G38520.1		alpha/beta-Hydrolases superfamily protein	Chr5:15421289-15423431 FORWARD LENGTH=1602	1602	0	AT5G38520	249524_at	0	3	4	2		BnaA07g14470D	4.92816	2.95157	-0.17675	4.14905	2.97009	0.317512	1.3214e-20	6.43025e-08	0.922832	1.45448e-14	8.42535e-08	0.802737	BnaA07g14470D	-0.194154	0.181608	0.718033	0.584951	0.163089	0.22377	0.919907	0.905825	0.215543	0.32943	0.855242	0.784315	BnaA07g14470D	0.779106	-0.0185191	-0.494263	1	1	0.937894
BnaAnng06420D	GSBRNA2T00071682001	549		AT5G07580.1		ethylene-responsive transcription factor	Chr5:2399726-2400349 FORWARD LENGTH=624	624	6e-111	AT5G07580	250582_at	0	4	30	1		BnaAnng06420D	4.92733	2.71512	0.468918	2.2237	0.28089	-0.640239	0.000410083	0.0356154	0.896827	0.0929554	0.872306	0.80481	BnaAnng06420D	-2.41539	-1.80959	-1.68925	0.288245	0.62464	-0.58009	0.26732	0.298424	0.155757	0.877961	0.691923	0.730691	BnaAnng06420D	2.70363	2.43423	1.10916	0.842824	0.956062	0.930662
BnaA02g06890D	GSBRNA2T00029762001	459		AT5G59720.1	HSP18.2	heat shock protein 18.2	Chr5:24062323-24063300 FORWARD LENGTH=978	978	1e-155	AT5G59720	247691_at	0	0	17	0		BnaA02g06890D	4.92684	0.564126	2.24841	4.7835	7.69459	0.947884	0.00644362	0.847936	0.658758	0.00251002	2.17521e-05	0.883215	BnaA02g06890D	-4.43321	-2.35077	-3.05905	-4.28988	-9.48124	-1.75852	0.0275767	0.294215	0.367384	0.00997542	5.37743e-07	0.548528	BnaA02g06890D	0.143338	-7.13046	1.30053	1	0.287337	0.962673
BnaC09g47670D	GSBRNA2T00015968001	597		AT5G08260.1	scpl35	serine carboxypeptidase-like 35	Chr5:2657054-2661437 FORWARD LENGTH=1790	1790	2e-143	AT5G08260	250517_at	0	5	0	6		BnaC09g47670D	4.92626	3.28113	0.0608964	3.76551	4.56611	-2.2016	9.09529e-10	0.000308371	1	7.48024e-07	1.44033e-06	0.725771	BnaC09g47670D	-1.6247	0.852637	-2.271	-0.463943	-0.432343	-0.00850311	0.121498	0.671575	0.522242	0.670157	0.715099	1	BnaC09g47670D	1.16075	-1.28498	2.2625	1	1	1
BnaC05g09070D	GSBRNA2T00008945001	1524		AT1G13110.1	CYP71B7	cytochrome P450, family 71 subfamily B, polypeptide 7	Chr1:4467094-4469033 FORWARD LENGTH=1869	1869	0	AT1G13110	262793_at	0	0	5	1		BnaC05g09070D	4.92626	3.78334	-0.0420833	3.5778	4.83818	-2.15984	4.80469e-08	3.57205e-05	1	0.000102061	3.62924e-07	0.726958	BnaC05g09070D	0.510931	1.06981	0.154126	1.85938	0.0149727	2.27188	0.800773	0.417619	1	0.0437355	1	0.534064	BnaC05g09070D	1.34845	-1.05483	2.11776	1	1	0.940176
BnaC07g39650D	GSBRNA2T00154521001	1152		AT4G25420.1	GA20OX1	2-oxoglutarate (2OG) and Fe(II)-dependent oxygenase superfamily protein	Chr4:12990851-12992585 REVERSE LENGTH=1441	1441	0	AT4G25420	254065_at	0	0	0	3		BnaC07g39650D	4.92562	5.32949	0.534929	5.30947	3.61603	-2.81726	8.57821e-09	3.41107e-08	0.906377	1.3358e-09	2.23264e-05	0.2579	BnaC07g39650D	-0.401015	-1.82149	-1.28904	-0.784868	-0.108034	2.06315	0.876342	0.186565	0.446244	0.431587	0.951856	0.319635	BnaC07g39650D	-0.383853	1.71346	3.35219	1	1	0.57923
BnaA05g09600D	GSBRNA2T00095301001	1407		AT2G34180.1	CIPK13	CBL-interacting protein kinase 13	Chr2:14430761-14432482 REVERSE LENGTH=1722	1722	0	AT2G34180	267045_at	0	0	8	0		BnaA05g09600D	4.91865	3.12048	4.04067	0.416146	0.940277	0.0285827	1.33109e-06	0.00286692	0.240996	0.757279	0.461669	1	BnaA05g09600D	-1.19532	0.860282	0.0488192	3.30718	3.04049	4.06091	0.395026	0.611742	1	0.000932287	0.00334149	0.152043	BnaA05g09600D	4.5025	2.1802	4.01209	0.0285242	0.949583	1
BnaC04g34810D	GSBRNA2T00149722001	990		AT2G22420.1		Peroxidase superfamily protein	Chr2:9513024-9514552 FORWARD LENGTH=1375	1375	0	AT2G22420	264001_at	0	0	2	9		BnaC04g34810D	4.9178	1.44557	0.938747	2.95554	1.77883	-0.080728	1.29031e-17	0.0409776	0.445009	3.6656e-08	0.00276011	1	BnaC04g34810D	-1.79201	-1.1483	-1.5641	0.17025	-1.48157	-0.544628	0.00488969	0.162239	0.0348719	0.86002	0.0154452	0.551054	BnaC04g34810D	1.96226	-0.333267	1.01947	0.254588	1	0.829596
BnaA08g15460D	GSBRNA2T00027204001	522		AT4G37240.1		HTH-type transcriptional regulator	Chr4:17524461-17525294 FORWARD LENGTH=834	834	9e-165	AT4G37240	246200_at	0	0	24	3		BnaA08g15460D	4.90886	1.96409	0.211247	4.27986	3.48673	-0.518484	2.65784e-21	0.000316786	0.953159	1.1922e-16	6.10106e-11	0.713587	BnaA08g15460D	-0.330908	0.687585	-1.67347	0.298088	-0.83506	-0.943741	0.811766	0.457661	0.0100942	0.67868	0.144526	0.224196	BnaA08g15460D	0.628996	-1.52264	0.729731	1	0.666916	0.924378
BnaA08g02880D	GSBRNA2T00091065001	342		AT4G19960.4	KUP9	K+ uptake permease 9	Chr4:10814655-10817070 FORWARD LENGTH=1899	1899	1e-92	AT4G19960	254520_at	0	0	19	2		BnaA08g02880D	4.90335	2.05968	-0.177797	2.64551	5.21805	0.0443952	1.257e-06	0.0453583	1	0.00751004	0.000489488	1	BnaA08g02880D	-1.64926	3.60731	-0.067351	0.608585	0.448943	-0.289543	0.44073	0.0625532	1	0.581048	0.742567	0.949803	BnaA08g02880D	2.25784	-3.15837	-0.222192	0.897807	0.783722	1
BnaC03g51520D	GSBRNA2T00141474001	1695		AT5G62730.1		Major facilitator superfamily protein	Chr5:25197461-25200386 FORWARD LENGTH=2156	2156	0	AT5G62730	247447_at	0	0	2	2		BnaC03g51520D	4.89154	1.44876	-0.50816	2.69523	1.39422	-0.350131	1.34693e-13	0.116667	0.638434	5.1942e-05	0.0391267	0.810526	BnaC03g51520D	-1.03995	-1.69132	-0.291689	1.15636	-1.63678	-0.449718	0.438197	0.068095	0.758346	0.0618529	0.0174855	0.54763	BnaC03g51520D	2.19631	0.0545404	-0.158029	0.469418	1	1
BnaC01g41310D	GSBRNA2T00004467001	768		AT4G19950.1		polyadenylate-binding protein 1-B-binding protein	Chr4:10809843-10811208 FORWARD LENGTH=1366	1366	0	AT4G19950							BnaC01g41310D	4.88812	3.94496	-0.0496526	4.19498	3.70962	0.0301257	4.8983e-11	6.61585e-09	1	2.97109e-11	1.13546e-08	1	BnaC01g41310D	-2.04102	-0.543142	0.0783157	-1.34788	-0.3078	-0.00146258	0.0618924	0.7269	1	0.0255397	0.734287	1	BnaC01g41310D	0.69314	0.235342	-0.0797783	1	1	1
BnaC05g12860D	GSBRNA2T00068931001	453		AT1G16850.1		transmembrane protein	Chr1:5764807-5765798 REVERSE LENGTH=894	894	2e-89	AT1G16850	256114_at	3	0	11	3		BnaC05g12860D	4.88726	3.92202	1.71348	4.22776	3.75964	1.19139	4.17677e-10	9.84505e-07	0.227206	7.1633e-08	1.42353e-06	0.528546	BnaC05g12860D	-0.0929323	-0.333339	-0.168898	0.566564	-0.170959	0.353188	0.976519	0.833317	0.969077	0.587676	0.904868	0.832028	BnaC05g12860D	0.659497	0.16238	0.522085	1	1	1
BnaC03g74760D	GSBRNA2T00033738001	936	HRG	AT5G62520.1	SRO5	similar to RCD one 5	Chr5:25097944-25099907 FORWARD LENGTH=1700	1700	0	AT5G62520	247431_at	2	0	55	0	HRG	BnaC03g74760D	4.88702	3.95583	0.0629699	4.82059	5.4643	-3.08291	7.62528e-08	5.05841e-05	1	1.70504e-07	2.29281e-08	0.567083	BnaC03g74760D	-0.546687	0.776186	-3.16779	-0.480254	-0.732285	-0.0219059	0.748216	0.582587	0.315814	0.720212	0.544376	1	BnaC03g74760D	0.0664331	-1.50847	3.14588	1	1	1
BnaC03g61280D	GSBRNA2T00096257001	369		AT4G37710.2		VQ motif-containing protein	Chr4:17718128-17718771 FORWARD LENGTH=644	644	2e-101	AT4G37710	253060_at	0	0	34	0		BnaC03g61280D	4.88639	3.77212	0.0294107	3.92834	4.586	-0.0564729	2.11893e-08	7.01966e-05	1	5.21687e-06	1.02133e-06	1	BnaC03g61280D	-0.629384	0.553603	-0.106725	0.328666	-0.260282	-0.0208412	0.712823	0.770359	1	0.809771	0.856619	1	BnaC03g61280D	0.95805	-0.813886	0.0858836	1	1	1
BnaAnng01320D	GSBRNA2T00119678001	975	starvation	AT5G05410.1	DREB2A	DRE-binding protein 2A	Chr5:1602205-1604112 FORWARD LENGTH=1651	1651	0	AT5G05410	250781_at	7	0	33	0		BnaAnng01320D	4.87946	3.0664	-0.46178	3.87325	2.87174	-2.23389	8.17476e-12	2.96622e-05	0.918298	3.25426e-08	5.99053e-05	0.29962	BnaAnng01320D	-0.174076	-0.440874	-0.850179	0.832133	-0.246205	0.921927	0.931272	0.738579	0.588293	0.332237	0.839262	0.691023	BnaAnng01320D	1.00621	0.194669	1.77211	1	1	0.869818
BnaC05g10460D	GSBRNA2T00067753001	1059		AT1G14200.1		RING/U-box superfamily protein	Chr1:4854224-4855287 REVERSE LENGTH=1064	1064	3e-79	AT1G14200	262656_at	1	0	23	0		BnaC05g10460D	4.87875	1.76902	0.567208	4.33007	2.23052	-0.579705	1.5866e-21	0.000534474	0.566972	9.2186e-18	7.44734e-06	0.598673	BnaC05g10460D	-0.106818	0.104991	-0.513281	0.441864	-0.356516	0.633632	0.945244	0.933297	0.49019	0.519573	0.629951	0.329813	BnaC05g10460D	0.548682	-0.461507	1.14691	1	1	0.615132
BnaA07g24230D	GSBRNA2T00124299001	1161		AT1G69570.1		Dof-type zinc finger DNA-binding family protein	Chr1:26161528-26163715 REVERSE LENGTH=1928	1928	0	AT1G69570	259834_at	3	0	3	4		BnaA07g24230D	4.87017	2.86885	0.32183	4.65745	3.45535	0.758604	2.19682e-25	8.00562e-11	0.809993	3.51264e-23	4.54893e-15	0.419967	BnaA07g24230D	-0.0456239	-0.418791	-0.0378568	0.167103	-1.00529	-0.474631	0.98556	0.562828	1	0.830176	0.0341954	0.501973	BnaA07g24230D	0.212727	-0.586498	-0.436774	1	1	0.974504
BnaC01g27190D	GSBRNA2T00067071001	852		AT1G56250.1	PP2-B14	phloem protein 2-B14	Chr1:21061522-21063047 REVERSE LENGTH=1276	1276	0	AT1G56250							BnaC01g27190D	4.86378	5.72869	5.19921	4.55136	6.20451	0.794063	3.75715e-05	4.66561e-05	0.0863618	0.000152666	1.08989e-05	0.920665	BnaC01g27190D	-0.828155	0.318493	-2.89926	-0.515744	-0.157326	1.50589	0.691271	0.932322	0.401676	0.767432	0.946329	0.51426	BnaC01g27190D	0.312412	-0.475819	4.40515	1	1	0.684095
BnaA01g06660D	GSBRNA2T00039900001	489		AT4G30370.1		RING/U-box superfamily protein	Chr4:14858444-14859503 REVERSE LENGTH=1060	1060	2e-122	AT4G30370							BnaA01g06660D	4.8595	3.13421	-0.0739634	4.00415	2.34718	0.185151	1.1875e-33	5.81288e-15	1	1.31933e-25	3.74293e-10	0.9122	BnaA01g06660D	-0.97719	-1.26134	-0.304265	-0.121834	-0.474319	-0.56338	0.09672	0.00953581	0.67052	0.851975	0.315139	0.314665	BnaA01g06660D	0.855355	0.787026	-0.259115	0.891218	1	1
BnaC06g05910D	GSBRNA2T00033574001	669	starvation	AT1G52890.1	NAC019	NAC domain containing protein 19	Chr1:19696923-19698482 REVERSE LENGTH=1361	1361	2e-118	AT1G52890	260203_at	6	0	1	3		BnaC06g05910D	4.85742	1.84516	1.85251	2.34824	3.1806	0.524235	8.44771e-06	0.113727	0.297993	0.0309118	0.00504673	0.899975	BnaC06g05910D	0.206224	1.50906	0.382293	2.71541	0.173614	1.71057	0.949846	0.304638	0.884023	0.0133443	0.937249	0.207721	BnaC06g05910D	2.50918	-1.33544	1.32827	0.697586	1	0.920865
BnaC06g43410D	GSBRNA2T00003593001	819	starvation	AT1G69490.1	NAP	NAC-like, activated by AP3/PI	Chr1:26122080-26123514 FORWARD LENGTH=1252	1252	0	AT1G69490	256300_at	7	0	4	5		BnaC06g43410D	4.85547	2.21568	0.0166769	1.92739	0.936562	0.609506	0.000743908	0.141382	1	0.202548	0.609055	0.904806	BnaC06g43410D	0.297353	1.87827	1.95584	3.22543	3.1574	1.36301	0.93959	0.299476	0.263121	0.0264965	0.0395924	0.46217	BnaC06g43410D	2.92808	1.27912	-0.592829	0.7755	1	1
BnaC03g75390D	GSBRNA2T00004253001	678	starvation	AT3G47340.2	ASN1	glutamine-dependent asparagine synthase 1	Chr3:17437884-17441242 REVERSE LENGTH=2299	2299	0	AT3G47340	252415_at	10	0	15	4		BnaC03g75390D	4.8553	1.153	1.80543	2.10526	-0.126027	1.5677	7.78019e-07	0.302111	0.545332	0.0289	0.949352	0.706008	BnaC03g75390D	-0.474266	0.78578	0.274133	2.27578	2.0648	0.511863	0.817814	0.617865	0.979568	0.0222562	0.0485659	0.860083	BnaC03g75390D	2.75004	1.27902	0.23773	0.454277	1	1
BnaA09g36180D	GSBRNA2T00037052001	687		AT3G56880.1		VQ motif-containing protein	Chr3:21059785-21061247 FORWARD LENGTH=1463	1463	3e-154	AT3G56880	246289_at	1	0	12	0		BnaA09g36180D	4.85426	3.47533	0.33644	4.87999	3.73544	0.805003	1.15699e-22	8.40715e-13	0.808356	1.29997e-22	1.74732e-14	0.438666	BnaA09g36180D	0.19745	-0.0670917	0.566216	0.171718	-0.327197	0.0976529	0.868521	0.963437	0.485467	0.840855	0.65448	0.9589	BnaA09g36180D	-0.0257322	-0.260106	-0.468563	1	1	0.972741
BnaA02g02250D	GSBRNA2T00143309001	1107		AT5G14700.1		NAD(P)-binding Rossmann-fold superfamily protein	Chr5:4740238-4743539 REVERSE LENGTH=1583	1583	0	AT5G14700	250149_at	0	0	2	0		BnaA02g02250D	4.85093	4.37351	0.0447127	3.49615	3.81821	0.0461781	2.0413e-23	2.50217e-18	1	9.85166e-14	8.99553e-15	1	BnaA02g02250D	-0.654445	-0.15115	-0.672507	0.700334	0.404149	-0.673973	0.350513	0.903766	0.388701	0.209791	0.54553	0.369792	BnaA02g02250D	1.35478	0.555299	-0.00146544	0.517803	1	1
BnaC03g12360D	GSBRNA2T00141118001	741		AT5G58787.1		RING/U-box superfamily protein	Chr5:23742363-23744646 FORWARD LENGTH=1421	1421	0	AT5G58787	247792_at	0	0	3	0		BnaC03g12360D	4.84417	2.88657	1.56682	3.81239	2.59579	0.364955	8.47095e-34	6.46122e-14	0.0545729	9.84693e-23	1.90345e-11	0.81357	BnaC03g12360D	0.0862291	0.452616	-1.28754	1.11801	0.743401	-0.0856715	0.945346	0.453983	0.0754003	0.00473086	0.093022	0.97043	BnaC03g12360D	1.03178	0.290785	1.20187	0.623797	1	0.68832
BnaC08g18740D	GSBRNA2T00139512001	744		AT1G19320.1		Pathogenesis-related thaumatin superfamily protein	Chr1:6679281-6680252 FORWARD LENGTH=864	864	1e-139	AT1G19320	260655_at	0	0	0	0		BnaC08g18740D	4.83644	0.666293	-0.0260987	2.43577	5.84636	3.5244	0.0128349	0.797155	1	0.220402	0.00735767	0.484293	BnaC08g18740D	-3.75157	3.00071	0.0138374	-1.3509	-2.17936	-3.53666	0.0919814	0.205079	1	0.590329	0.404246	0.291346	BnaC08g18740D	2.40067	-5.18007	-3.5505	1	0.6259	1
BnaA09g18890D	GSBRNA2T00117762001	1482		AT2G02010.2	GAD4	glutamate decarboxylase 4	Chr2:474165-476997 REVERSE LENGTH=2194	2194	0	AT2G02010	265221_s_at	0	0	2	0		BnaA09g18890D	4.83584	2.43837	0.0496364	4.93662	2.85352	1.25053	1.99199e-09	0.00341921	1	1.13801e-09	0.000549665	0.811844	BnaA09g18890D	-0.985833	-0.773557	-2.12605	-1.08662	-1.1887	-3.32695	0.389374	0.530793	0.54065	0.234305	0.209917	0.249626	BnaA09g18890D	-0.100783	-0.415144	-1.2009	1	1	1
BnaC09g32250D	GSBRNA2T00040714001	306		AT5G55620.1		hypothetical protein	Chr5:22530007-22530987 FORWARD LENGTH=981	981	1e-90	AT5G55620	248028_at	0	4	1	8		BnaC09g32250D	4.83081	0.784091	0.136523	6.33502	6.07364	0.513426	1.17762e-08	0.463572	0.924744	9.19622e-09	2.58233e-07	0.45351	BnaC09g32250D	1.44764	3.99314	-0.092881	-0.0565678	-1.29641	-0.469785	0.592789	0.0185388	0.926673	0.969027	0.0850719	0.303406	BnaC09g32250D	-1.50421	-5.28955	-0.376904	1	0.0788999	0.940176
BnaC09g04060D	GSBRNA2T00145990001	591		AT5G25280.2		serine-rich protein-like protein	Chr5:8773792-8776008 FORWARD LENGTH=2120	2120	2e-98	AT5G25280	246917_at	0	0	9	0		BnaC09g04060D	4.83069	4.38955	0.316498	4.46698	4.84607	0.729774	1.42571e-15	8.13108e-13	0.853555	9.8249e-14	4.4465e-15	0.549259	BnaC09g04060D	-0.786446	-0.603144	-0.922127	-0.422733	-1.05966	-1.3354	0.326755	0.507845	0.20996	0.621523	0.112509	0.0356425	BnaC09g04060D	0.363713	-0.456518	-0.413276	1	1	0.997605
BnaAnng30500D	GSBRNA2T00088106001	879		AT1G73010.1	PS2	inorganic pyrophosphatase 1	Chr1:27464528-27466348 REVERSE LENGTH=1308	1308	0	AT1G73010	262369_at	0	5	21	2		BnaAnng30500D	4.828	1.80469	-2.69335	5.16713	0.467647	-2.06961	2.24507e-06	0.0965225	0.0459357	1.66625e-06	0.732724	0.204794	BnaAnng30500D	3.45019	1.73427	1.21734	3.11105	3.07131	0.593607	0.0013942	0.157418	0.3538	0.00218685	0.00271797	0.72573	BnaAnng30500D	-0.339131	1.33704	-0.623734	1	1	1
BnaC09g18280D	GSBRNA2T00041875001	759	HRG	AT5G44730.2		Haloacid dehalogenase-like hydrolase (HAD) superfamily protein	Chr5:18045496-18047075 REVERSE LENGTH=1123	1123	0	AT5G44730	249015_at	0	0	50	1	HRG	BnaC09g18280D	4.8269	2.97761	-0.162836	5.21327	3.41246	0.0613597	3.29668e-23	4.9868e-10	0.947481	1.30568e-25	1.38394e-12	1	BnaC09g18280D	0.72856	0.433232	0.201242	0.342193	-0.00161233	-0.0229535	0.258892	0.586451	0.851611	0.623007	1	1	BnaC09g18280D	-0.386366	-0.434844	-0.224196	1	1	1
BnaA05g35990D	GSBRNA2T00010331001	150		AT1G32340.1	NHL8	NDR1/HIN1-like 8	Chr1:11663008-11666120 REVERSE LENGTH=2604	2604	2e-47	AT1G32340	260690_at	0	0	3	0		BnaA05g35990D	4.8229	0.0208381	0.0361524	-3.41533	-0.00551058	-3.10254	0.0909576	1	1	0.269146	1	0.665331	BnaA05g35990D	-3.40438	-0.0108706	-4.28968	4.83385	0.0154781	-1.15099	0.3285	1	0.304536	0.173399	1	0.771407	BnaA05g35990D	8.23823	0.0263487	3.13869	0.421257	1	1
BnaA05g09580D	GSBRNA2T00095304001	237		AT2G34238.1		hypothetical protein	Chr2:14458688-14459117 FORWARD LENGTH=430	430	0.0007	AT2G34238							BnaA05g09580D	4.82026	3.92164	0.0362995	0.690803	3.9404	-0.0174201	0.22326	0.255058	1	1	0.274747	1	BnaA05g09580D	-1.58947	-0.0193728	-0.0440091	2.53998	-0.0381333	0.00971053	0.740286	1	1	0.580516	0.968982	1	BnaA05g09580D	4.12946	-0.0187605	0.0537196	1	1	1
BnaC03g19570D	GSBRNA2T00132401001	603		AT2G35760.1		Uncharacterized protein family (UPF0497)	Chr2:15031679-15033342 FORWARD LENGTH=1234	1234	0	AT2G35760	265823_at	0	6	2	5		BnaC03g19570D	4.81801	1.91931	-0.353574	6.17804	4.38831	0.261708	8.97053e-45	4.57947e-09	0.68763	2.21336e-63	4.17571e-38	0.822276	BnaC03g19570D	1.36408	1.91112	0.125343	0.00404609	-0.55788	-0.48994	9.86265e-05	3.89389e-09	0.898998	1	0.15959	0.363935	BnaC03g19570D	-1.36003	-2.469	-0.615283	0.120069	2.17986e-05	0.841206
BnaC07g27030D	GSBRNA2T00143073001	387		AT5G49120.1		DUF581 family protein, putative (DUF581)	Chr5:19908614-19909452 REVERSE LENGTH=759	759	3e-62	AT5G49120	248642_at	0	0	3	0		BnaC07g27030D	4.81598	4.02622	0.479467	4.33981	3.80042	1.49526	4.86543e-19	8.22782e-14	0.740765	9.50901e-16	7.44971e-13	0.129757	BnaC07g27030D	-0.204624	-0.356902	0.691073	0.271546	-0.1311	-0.324715	0.897136	0.74108	0.491101	0.735902	0.8929	0.757342	BnaC07g27030D	0.476169	0.225802	-1.01579	1	1	0.825602
BnaC04g24470D	GSBRNA2T00047006001	873		AT5G63620.1		GroES-like zinc-binding alcohol dehydrogenase family protein	Chr5:25466128-25468550 REVERSE LENGTH=1790	1790	0	AT5G63620	247353_at	4	0	3	0		BnaC04g24470D	4.81479	0.541824	2.28879	0.298322	0.400355	-0.00385427	0.00016232	0.768325	0.638434	0.66955	0.572787	1	BnaC04g24470D	-8.07942	-4.6924	-9.05172	-3.56295	-4.55094	-6.75908	9.42014e-18	7.44701e-10	1.91444e-16	2.92495e-09	1.63427e-10	9.52179e-15	BnaC04g24470D	4.51646	0.141469	2.29265	0.0532586	1	0.881838
BnaCnng02970D	GSBRNA2T00032306001	531		AT5G03230.1		senescence regulator (Protein of unknown function, DUF584)	Chr5:769438-770563 FORWARD LENGTH=1126	1126	5e-130	AT5G03230	250937_at	4	0	4	6		BnaCnng02970D	4.8062	2.43956	1.06646	4.34666	3.17321	-0.248513	3.79037e-09	0.00325053	0.467816	1.0517e-08	3.19881e-05	0.951461	BnaCnng02970D	-4.07364	-3.1037	-4.72792	-3.6141	-3.83735	-3.41295	6.91566e-07	9.43202e-05	4.06468e-09	1.16236e-06	3.5117e-07	9.87026e-06	BnaCnng02970D	0.459533	-0.733655	1.31497	1	1	0.796731
BnaC09g06610D	GSBRNA2T00134741001	1212		AT5G64750.1	ABR1	Integrase-type DNA-binding superfamily protein	Chr5:25891449-25893888 FORWARD LENGTH=1638	1638	0	AT5G64750							BnaC09g06610D	4.80335	3.71084	0.0234738	3.0797	3.92577	-0.0115902	3.13188e-05	0.00201615	1	0.00808225	0.0015159	1	BnaC09g06610D	-0.812196	-0.0448355	-0.0320764	0.911452	-0.259772	0.00298758	0.725558	0.998792	1	0.535588	0.903767	1	BnaC09g06610D	1.72365	-0.214936	0.035064	1	1	1
BnaC09g53300D	GSBRNA2T00044106001	750		AT4G39280.1		phenylalanyl-tRNA synthetase, putative / phenylalanine-tRNA ligase	Chr4:18281418-18284931 REVERSE LENGTH=1781	1781	3e-129	AT4G39280	252941_at	0	0	1	1		BnaC09g53300D	4.8011	3.12143	6.03301	-0.295775	-4.77225	-7.36789	0.0696061	0.197819	0.25456	1	0.637132	0.395799	BnaC09g53300D	0.0343044	-4.42718	-7.37078	5.13118	3.4665	6.03011	1	0.420597	0.195499	0.126933	0.327986	0.143546	BnaC09g53300D	5.09687	7.89368	13.4009	1	0.836251	0.243897
BnaCnng04920D	GSBRNA2T00026676001	420		AT1G24580.1		RING/U-box superfamily protein	Chr1:8709941-8710824 FORWARD LENGTH=884	884	3e-125	AT1G24580							BnaCnng04920D	4.79684	6.72859	-0.117641	3.46736	5.06345	0.377168	3.21299e-06	1.57518e-07	0.995788	0.00101458	3.19801e-06	0.839613	BnaCnng04920D	-0.953176	-1.67221	0.198866	0.37631	-0.00706962	-0.295943	0.75929	0.532201	0.894948	0.764884	1	0.792333	BnaCnng04920D	1.32949	1.66514	-0.494808	1	1	0.985559
BnaC06g34190D	GSBRNA2T00103399001	636	starvation	AT1G73260.1	KTI1	kunitz trypsin inhibitor 1	Chr1:27547098-27548282 REVERSE LENGTH=1185	1185	2e-61	AT1G73260	260101_at	8	0	9	4		BnaC06g34190D	4.79486	-3.77774	-2.16639	0.214056	-3.91106	-0.0536342	4.46307e-05	0.00128341	0.65536	0.904082	0.00104438	1	BnaC06g34190D	-0.096186	1.52615	2.09728	4.48462	1.65947	-0.0154777	0.987468	0.263528	0.529824	0.00012016	0.261027	1	BnaC06g34190D	4.58081	0.133319	-2.11276	0.092954	1	1
BnaC03g08340D	GSBRNA2T00140625001	1413		AT5G17310.2	UGP2	UDP-glucose pyrophosphorylase 2	Chr5:5696478-5700993 REVERSE LENGTH=2038	2038	0	AT5G17310	250074_at	0	3	4	2		BnaC03g08340D	4.79423	3.65736	-0.243088	4.99022	4.07509	0.258785	1.91841e-10	1.51445e-06	0.940049	7.35066e-11	7.9343e-08	0.944319	BnaC03g08340D	0.113861	-0.0978056	-0.0424195	-0.08213	-0.51553	-0.544292	0.961965	0.963229	1	0.964287	0.630445	0.615532	BnaC03g08340D	-0.195991	-0.417724	-0.501873	1	1	0.99896
BnaC04g39680D	GSBRNA2T00127807001	1896		AT5G40170.1	RLP54	receptor like protein 54	Chr5:16064859-16067628 REVERSE LENGTH=2770	2770	1e-75	AT5G40170	249393_at	0	0	0	4		BnaC04g39680D	4.79388	0.697266	0.878938	3.36103	1.10557	0.29967	0.000178969	0.611556	0.253954	0.0564719	0.344801	0.8442	BnaC04g39680D	-0.0223118	-0.0146485	0.0568182	1.41054	-0.422953	0.636086	1	1	0.993523	0.234468	0.784755	0.318007	BnaC04g39680D	1.43285	-0.408304	0.579267	1	1	0.923238
BnaA08g21870D	GSBRNA2T00102848001	873		AT1G20270.1		2-oxoglutarate (2OG) and Fe(II)-dependent oxygenase superfamily protein	Chr1:7020715-7023162 REVERSE LENGTH=1468	1468	0	AT1G20270	255883_at	0	1	33	1		BnaA08g21870D	4.78987	3.20985	-0.280449	5.08572	3.66167	0.0787682	8.21758e-24	7.26386e-12	0.856884	1.80966e-25	8.81024e-15	1	BnaA08g21870D	0.80282	0.746793	1.40253	0.506968	0.294975	1.04332	0.190093	0.241114	0.0178935	0.402937	0.679937	0.109986	BnaA08g21870D	-0.295852	-0.451818	-0.359217	1	1	1
BnaAnng22210D	GSBRNA2T00053582001	1140		AT5G51460.2	ATTPPA	Haloacid dehalogenase-like hydrolase (HAD) superfamily protein	Chr5:20902087-20904474 FORWARD LENGTH=1516	1516	0	AT5G51460	248404_at	0	3	31	0		BnaAnng22210D	4.78943	4.21715	0.315332	4.97267	4.95079	-0.381031	6.9359e-35	7.99644e-28	0.710446	1.2421e-36	7.16568e-36	0.670533	BnaAnng22210D	0.273867	0.382991	0.300891	0.0906304	-0.350646	0.997255	0.715385	0.542786	0.624999	0.906113	0.510965	0.0133559	BnaAnng22210D	-0.183236	-0.733637	0.696363	1	1	0.766398
BnaC06g38060D	GSBRNA2T00147884001	855		AT1G77330.1		2-oxoglutarate (2OG) and Fe(II)-dependent oxygenase superfamily protein	Chr1:29062945-29064637 REVERSE LENGTH=1384	1384	0	AT1G77330	246390_at	0	2	3	8		BnaC06g38060D	4.78638	6.20532	5.17421	0.0211323	2.08884	1.59285	0.0197235	0.0118088	0.176251	1	0.318394	0.752809	BnaC06g38060D	-6.17096	-7.94666	-3.165	-1.40572	-3.83019	0.416364	0.0057094	0.00146281	0.366659	0.600927	0.0861483	0.939801	BnaC06g38060D	4.76525	4.11647	3.58137	0.627441	0.863399	0.799198
BnaA09g45270D	GSBRNA2T00055129001	1143	starvation	AT1G15040.1	GAT1_2.1	Class I glutamine amidotransferase-like superfamily protein	Chr1:5179887-5181402 REVERSE LENGTH=1426	1426	0	AT1G15040	260741_at	10	0	31	0		BnaA09g45270D	4.78143	2.72286	0.0148537	1.555	1.45138	0.0772493	5.56124e-05	0.0220849	1	0.270173	0.291497	1	BnaA09g45270D	0.166085	1.68123	0.124018	3.39252	2.9527	0.0616223	0.966483	0.249977	1	0.00336705	0.0162188	1	BnaA09g45270D	3.22644	1.27148	-0.0623956	0.441488	1	1
BnaA05g32910D	GSBRNA2T00092866001	849		AT3G04530.1	PPCK2	phosphoenolpyruvate carboxylase kinase 2	Chr3:1221422-1222744 FORWARD LENGTH=1249	1249	0	AT3G04530	258570_at	0	0	8	0		BnaA05g32910D	4.7733	5.25496	0.0605495	3.67007	4.51061	2.41718	5.24469e-06	2.93724e-06	1	0.000462161	2.56527e-05	0.643611	BnaA05g32910D	-0.513737	-0.884129	-0.141772	0.589493	-0.139781	-2.4984	0.840356	0.606797	1	0.684833	0.945823	0.45562	BnaA05g32910D	1.10323	0.744349	-2.35663	1	1	1
BnaA04g21740D	GSBRNA2T00005404001	798		AT2G37970.1	SOUL-1	SOUL heme-binding family protein	Chr2:15890869-15891704 FORWARD LENGTH=836	836	2e-125	AT2G37970	266097_at	2	2	6	2		BnaA04g21740D	4.75951	1.98517	-0.0621476	2.04803	0.360501	0.548453	1.93621e-09	0.00872406	1	0.0885676	0.801857	0.78926	BnaA04g21740D	2.02043	4.02217	1.45925	4.73191	5.64684	0.84865	0.138554	1.07367e-06	0.101925	4.44776e-09	5.33253e-12	0.395722	BnaA04g21740D	2.71148	1.62467	-0.610601	0.782488	1	0.981389
BnaA10g01740D	GSBRNA2T00150390001	714		AT1G03170.1	FAF2	FANTASTIC four-like protein (DUF3049)	Chr1:768376-770684 FORWARD LENGTH=2309	2309	0	AT1G03170	264363_at	0	0	0	2		BnaA10g01740D	4.75854	3.55432	-1.21745	4.47743	6.33558	0.301515	2.49629e-06	7.29969e-05	0.776313	2.6997e-06	6.96733e-09	1	BnaA10g01740D	-1.33124	2.72467	1.13796	-1.05013	-0.0565903	-0.38101	0.560433	0.0830834	0.692336	0.265847	0.97668	0.962855	BnaA10g01740D	0.281113	-2.78126	-1.51897	1	0.743101	0.989297
BnaA03g51240D	GSBRNA2T00077677001	885		AT4G31020.1		alpha/beta-Hydrolases superfamily protein	Chr4:15108508-15110289 REVERSE LENGTH=1419	1419	0	AT4G31020	253573_at	0	0	36	0		BnaA03g51240D	4.75081	3.90766	0.132337	4.03206	2.84374	-3.0546	1.03719e-08	7.22858e-06	1	9.99033e-07	0.000667434	0.197146	BnaA03g51240D	-0.21131	-0.409506	-1.99492	0.507448	0.654414	1.19201	0.925953	0.796036	0.2009	0.671275	0.563443	0.680895	BnaA03g51240D	0.718758	1.06392	3.18693	1	1	0.699557
BnaC01g17140D	GSBRNA2T00115996001	642		AT4G25200.1	HSP23.6-MITO	mitochondrion-localized small heat shock protein 23.6	Chr4:12916926-12918110 FORWARD LENGTH=1048	1048	0	AT4G25200	254059_at	0	0	23	0		BnaC01g17140D	4.74806	0.349387	-1.54311	3.99614	2.21155	0.0130877	5.01065e-05	0.845849	0.486562	0.000614777	0.0789916	1	BnaC01g17140D	-1.2154	-0.605279	-1.74276	-0.463489	-2.46744	-3.29896	0.477089	0.770791	0.229231	0.802465	0.0585195	0.0108187	BnaC01g17140D	0.751914	-1.86216	-1.55619	1	1	0.884612
BnaA09g16520D	GSBRNA2T00053141001	399		AT5G43410.1		Integrase-type DNA-binding superfamily protein	Chr5:17435010-17435405 REVERSE LENGTH=396	396	2e-114	AT5G43410	249154_at	0	0	0	0		BnaA09g16520D	4.74455	4.17372	-3.01823	7.07348	7.81196	-3.31275	0.00383274	0.0354376	0.495088	1.33258e-06	5.77189e-06	0.526305	BnaA09g16520D	-1.64539	-0.0881472	-0.254276	-3.97431	-3.72639	0.0402471	0.518019	1	0.979886	0.00109343	0.00542634	1	BnaA09g16520D	-2.32892	-3.63824	0.294523	1	1	1
BnaC08g46250D	GSBRNA2T00003315001	525		AT1G03600.1	PSB27	photosystem II family protein	Chr1:898480-899794 FORWARD LENGTH=1315	1315	6e-142	AT1G03600	264837_at	2	0	7	3		BnaC08g46250D	4.7426	3.95661	0.201027	3.86251	2.20684	0.0890373	3.78245e-22	1.04461e-09	0.864526	1.24181e-14	8.55247e-05	0.989457	BnaC08g46250D	-0.449182	-1.67186	-0.0152212	0.430909	0.0779088	0.0967685	0.764086	0.0975593	1	0.439932	0.941591	0.924095	BnaC08g46250D	0.880091	1.74977	0.11199	1	0.765324	1
BnaC08g31140D	GSBRNA2T00155466001	636		AT3G61190.1	BAP1	BON association protein 1	Chr3:22650454-22651636 REVERSE LENGTH=1183	1183	4e-114	AT3G61190	251336_at	2	0	13	1		BnaC08g31140D	4.73989	2.75447	1.66319	4.38895	3.72799	0.679012	6.02318e-12	7.82803e-05	0.206351	1.68925e-10	7.43929e-08	0.777238	BnaC08g31140D	-0.387906	0.598186	-0.227103	-0.0369651	-0.375327	0.757078	0.777448	0.57767	0.937965	0.989623	0.719268	0.528901	BnaC08g31140D	0.350941	-0.973513	0.984181	1	1	0.937007
BnaC02g17190D	GSBRNA2T00074606001	744		AT1G67100.1	LBD40	LOB domain-containing protein 40	Chr1:25053673-25054864 FORWARD LENGTH=1035	1035	0	AT1G67100	264469_at	0	0	25	1		BnaC02g17190D	4.73739	2.25529	1.59047	3.20086	3.45587	-2.21955	5.60914e-06	0.0743866	0.778628	0.00211469	0.00268705	0.725771	BnaC02g17190D	-0.605728	0.235242	-2.30139	0.930801	-0.965344	1.50862	0.789767	0.938326	0.524855	0.47535	0.473842	0.700426	BnaC02g17190D	1.53653	-1.20059	3.81001	1	1	0.838449
BnaC03g12840D	GSBRNA2T00060688001	1287	starvation	AT5G57630.1	CIPK21	CBL-interacting protein kinase 21	Chr5:23340746-23343489 REVERSE LENGTH=1943	1943	0	AT5G57630	247867_at	8	0	12	1		BnaC03g12840D	4.72808	5.72207	2.63618	4.06919	5.5105	-0.150074	1.73976e-11	6.74869e-14	0.086878	4.82174e-09	3.71324e-13	1	BnaC03g12840D	-0.0746283	0.294558	-2.3041	0.58427	0.50613	0.482159	0.977504	0.848819	0.0840106	0.533603	0.611663	0.766734	BnaC03g12840D	0.658898	0.211571	2.78625	1	1	0.473638
BnaA06g09800D	GSBRNA2T00062203001	495		AT1G15050.2	IAA34	indole-3-acetic acid inducible 34	Chr1:5182107-5183029 REVERSE LENGTH=642	642	6e-104	AT1G15050	260742_at	0	0	5	0		BnaA06g09800D	4.71887	1.90545	0.447792	3.51545	2.70111	0.0877959	0.00258515	0.313484	0.990813	0.0557101	0.193606	1	BnaA06g09800D	1.21861	1.47186	2.53618	2.42202	0.6762	2.89617	0.720548	0.628825	0.483381	0.147318	0.76742	0.432809	BnaA06g09800D	1.20342	-0.795656	0.359996	1	1	1
BnaA07g34240D	GSBRNA2T00146429001	954		AT1G78590.1	NADK3	NAD(H) kinase 3	Chr1:29564241-29566812 FORWARD LENGTH=1740	1740	0	AT1G78590							BnaA07g34240D	4.7163	2.5123	0.30399	6.11478	3.45769	0.0469128	3.42217e-21	4.23778e-07	0.819768	6.15865e-31	2.19887e-12	1	BnaA07g34240D	0.0906472	-0.342625	0.0864553	-1.30783	-1.28802	0.343532	0.955439	0.700559	0.967579	0.00902489	0.0110644	0.663737	BnaA07g34240D	-1.39848	-0.945396	0.257077	0.49565	1	1
BnaA05g17450D	GSBRNA2T00023958001	1224		AT1G48450.1		alanine-tRNA ligase, putative (DUF760)	Chr1:17908503-17910473 REVERSE LENGTH=1643	1643	0	AT1G48450	261295_at	0	0	0	2		BnaA05g17450D	4.70944	2.89908	-0.240006	5.05034	2.93181	0.0273054	7.48255e-12	3.60873e-05	0.930782	5.72392e-13	2.09572e-05	1	BnaA05g17450D	-1.02284	-1.16911	-1.01433	-1.36375	-1.20184	-1.28164	0.233997	0.157971	0.227679	0.0609196	0.113296	0.0878832	BnaA05g17450D	-0.340901	-0.0327275	-0.267312	1	1	1
BnaC06g05930D	GSBRNA2T00033572001	456	starvation	AT1G52890.1	NAC019	NAC domain containing protein 19	Chr1:19696923-19698482 REVERSE LENGTH=1361	1361	9e-177	AT1G52890	260203_at	6	0	1	3		BnaC06g05930D	4.70202	2.26661	1.23508	2.56435	2.09099	4.98397	8.37744e-05	0.0809517	0.715812	0.0373147	0.131681	0.119483	BnaC06g05930D	0.417385	1.07458	3.60847	2.55505	1.2502	-0.140417	0.892775	0.587256	0.210629	0.0397952	0.41221	0.996697	BnaC06g05930D	2.13767	0.175624	-3.74889	0.94417	1	0.685001
BnaA05g34670D	GSBRNA2T00011043001	1128		AT2G39510.1	UMAMIT14	nodulin MtN21 /EamA-like transporter family protein	Chr2:16491143-16493343 REVERSE LENGTH=1598	1598	0	AT2G39510	266965_at	1	0	37	0		BnaA05g34670D	4.69706	3.1941	-0.149295	4.88171	3.11231	1.2626	1.31027e-15	4.28845e-08	1	2.25554e-16	8.53037e-08	0.799887	BnaA05g34670D	0.809219	0.247763	3.03443	0.624566	0.32956	1.62253	0.287549	0.830609	0.0501726	0.402177	0.712428	0.33385	BnaA05g34670D	-0.184653	0.0817977	-1.4119	1	1	0.952564
BnaA08g31650D	GSBRNA2T00042800001	1539		AT1G11680.1	CYP51G1	CYTOCHROME P450 51G1	Chr1:3938422-3940871 FORWARD LENGTH=2028	2028	0	AT1G11680	262820_at	0	0	11	1		BnaA08g31650D	4.68788	3.61821	-0.626663	5.3696	4.11208	-0.32362	3.04493e-17	7.1268e-11	0.582145	7.04036e-21	2.54333e-13	0.869144	BnaA08g31650D	0.47409	0.623558	1.10972	-0.20763	0.129694	0.806675	0.61172	0.44281	0.10194	0.82541	0.902645	0.287499	BnaA08g31650D	-0.681721	-0.493864	-0.303042	1	1	1
BnaA04g21440D	GSBRNA2T00005440001	1125		AT2G37460.1	UMAMIT12	nodulin MtN21 /EamA-like transporter family protein	Chr2:15726338-15729170 REVERSE LENGTH=1632	1632	0	AT2G37460	265962_at	0	4	0	22		BnaA04g21440D	4.68547	3.72461	-0.640732	1.64511	3.23101	0.0769534	0.000377971	0.00667838	0.906543	0.265384	0.0201953	1	BnaA04g21440D	-0.00829796	1.55949	-0.772648	3.03207	2.05308	-1.49033	1	0.37667	0.776243	0.0252108	0.175506	0.465903	BnaA04g21440D	3.04036	0.493594	-0.717686	0.669923	1	1
BnaA05g33340D	GSBRNA2T00003637001	600		AT3G02800.1	PFA-DSP3	Tyrosine phosphatase family protein	Chr3:606285-607907 REVERSE LENGTH=1168	1168	5e-175	AT3G02800	257536_at	1	0	22	0		BnaA05g33340D	4.68332	3.00258	-1.44063	3.53307	2.8773	1.73001	5.86276e-07	0.00162845	0.714927	4.32952e-05	0.00127723	0.440496	BnaA05g33340D	-1.75955	-0.880266	-0.317345	-0.609303	-0.754991	-3.48799	0.189849	0.580581	0.943571	0.598468	0.497043	0.0256725	BnaA05g33340D	1.15025	0.125275	-3.17064	1	1	0.682373
BnaC07g13470D	GSBRNA2T00061836001	456		AT1G22810.1		Integrase-type DNA-binding superfamily protein	Chr1:8074231-8075037 REVERSE LENGTH=807	807	1e-125	AT1G22810	264202_at	0	0	4	0		BnaC07g13470D	4.68316	0.353712	0.0609525	4.48506	1.28218	-0.127736	6.36395e-07	0.806735	1	1.76872e-06	0.200908	1	BnaC07g13470D	-1.0014	-0.894466	-0.233558	-0.803302	-1.82293	-0.0448693	0.462085	0.532538	1	0.511371	0.0691419	1	BnaC07g13470D	0.1981	-0.928466	0.188688	1	1	1
BnaC02g03200D	GSBRNA2T00080018001	1044		AT5G03330.2		Cysteine proteinases superfamily protein	Chr5:807227-809817 FORWARD LENGTH=1781	1781	0	AT5G03330							BnaC02g03200D	4.68256	2.54077	0.218693	4.37354	3.54746	0.699319	1.04517e-08	0.00242469	0.971059	1.03018e-07	1.8343e-05	0.792906	BnaC02g03200D	0.0938083	1.04032	2.1089	0.402834	0.0336282	1.62827	0.974527	0.340895	0.0396921	0.747941	0.994931	0.117405	BnaC02g03200D	0.309026	-1.00669	-0.480625	1	1	1
BnaC05g15160D	GSBRNA2T00067820001	354	HRG/starv	AT1G19530.2		DNA polymerase epsilon catalytic subunit A	Chr1:6763915-6764989 FORWARD LENGTH=654	654	3e-100	AT1G19530	260668_at	10	0	47	0	HRG	BnaC05g15160D	4.67959	5.06922	0.123319	3.68434	4.75406	0.0350656	1.58022e-27	4.34889e-30	0.994301	8.88355e-19	2.74904e-27	1	BnaC05g15160D	-0.565002	0.0955369	0.113043	0.430251	0.4107	0.201296	0.332887	0.932171	0.966689	0.449378	0.483531	0.894966	BnaC05g15160D	0.995253	0.315163	0.0882529	0.727331	1	1
BnaAnng04700D	GSBRNA2T00064750001	219		AT5G65207.1		hypothetical protein	Chr5:26052200-26052717 REVERSE LENGTH=518	518	1e-63	AT5G65207							BnaAnng04700D	4.67856	3.67489	1.27907	3.91245	4.66643	0.0829422	1.35124e-13	1.0218e-08	0.232607	3.47005e-10	1.05221e-12	1	BnaAnng04700D	0.749424	1.69046	2.86193	1.51553	0.698923	4.05806	0.400539	0.0125319	0.00263177	0.0191705	0.384061	3.01767e-06	BnaAnng04700D	0.766109	-0.991538	1.19613	1	1	0.927111
BnaC07g29570D	GSBRNA2T00133581001	1368		AT5G25110.1	CIPK25	CBL-interacting protein kinase 25	Chr5:8657604-8659352 REVERSE LENGTH=1749	1749	0	AT5G25110	246922_at	0	0	32	0		BnaC07g29570D	4.6734	6.54736	-0.471582	4.58248	5.98357	0.23451	9.86501e-27	1.24192e-42	0.585098	7.47348e-26	6.10719e-38	0.866457	BnaC07g29570D	-0.0669527	-0.818719	0.189894	0.0239754	-0.254928	-0.516197	0.96334	0.13406	0.830169	0.989849	0.70558	0.362698	BnaC07g29570D	0.0909281	0.563791	-0.706092	1	1	0.814284
BnaC02g01250D	GSBRNA2T00080760001	1290		AT5G08200.1		peptidoglycan-binding LysM domain-containing protein	Chr5:2637988-2640936 FORWARD LENGTH=2055	2055	0	AT5G08200	250571_at	0	0	0	7		BnaC02g01250D	4.67021	4.70956	0.302346	4.06213	4.81279	0.583111	1.32228e-07	6.10906e-07	0.940491	4.74653e-06	3.23193e-07	0.852467	BnaC02g01250D	-0.175811	0.302979	1.58742	0.432268	0.199745	1.30666	0.950472	0.885931	0.182113	0.744187	0.903429	0.268501	BnaC02g01250D	0.608079	-0.103234	-0.280765	1	1	1
BnaA03g49050D	GSBRNA2T00044334001	786		AT4G28140.1		Integrase-type DNA-binding superfamily protein	Chr4:13974493-13975919 REVERSE LENGTH=1427	1427	8e-162	AT4G28140	253799_at	0	0	9	0		BnaA03g49050D	4.66989	3.55821	-0.0726007	5.10815	5.12075	1.0769	2.47331e-10	4.68671e-06	1	2.97427e-11	1.19652e-09	0.746651	BnaA03g49050D	0.433387	1.66907	1.4819	-0.00487651	0.106537	0.332395	0.799973	0.137624	0.382461	1	0.945282	0.903063	BnaA03g49050D	-0.438263	-1.56253	-1.1495	1	1	0.956164
BnaA09g20400D	GSBRNA2T00094502001	1968		AT4G04540.1	CRK39	cysteine-rich RLK (RECEPTOR-like protein kinase) 39	Chr4:2259498-2262320 FORWARD LENGTH=2244	2244	0	AT4G04540	255344_s_at	0	4	0	2		BnaA09g20400D	4.66806	2.90652	-0.0152795	4.04176	2.82081	0.0363855	8.48987e-16	3.78543e-07	1	1.2661e-12	6.31344e-07	1	BnaA09g20400D	-0.961854	-0.0366974	-4.2822	-0.335556	0.049016	-4.33387	0.188814	0.990582	0.0644129	0.697002	0.975289	0.0646308	BnaA09g20400D	0.626298	0.0857135	-0.0516649	1	1	1
BnaA07g03530D	GSBRNA2T00083435001	1539		AT2G16120.1	PMT1	polyol/monosaccharide transporter 1	Chr2:6996727-6998441 REVERSE LENGTH=1536	1536	0	AT2G16120	263087_s_at	0	0	0	0		BnaA07g03530D	4.66447	-2.46786	0.00167278	0.373542	0.460847	-0.254471	0.000671348	0.0888497	1	0.663769	0.586802	0.944686	BnaA07g03530D	-8.03533	-3.76567	-8.03952	-3.7444	-6.69438	-7.78338	1.39862e-13	1.01038e-06	2.60698e-09	5.10623e-07	1.77389e-12	1.9267e-08	BnaA07g03530D	4.29092	-2.92871	0.256144	0.135751	0.614377	1
BnaC06g01490D	GSBRNA2T00013297001	492		AT1G47960.2	C/VIF1	cell wall / vacuolar inhibitor of fructosidase 1	Chr1:17682254-17683719 REVERSE LENGTH=875	875	9e-171	AT1G47960	259616_at	1	0	39	0		BnaC06g01490D	4.65344	3.45803	0.0568794	4.23319	3.31992	0.498163	8.80445e-31	2.10797e-18	1	1.86693e-26	2.15271e-17	0.553675	BnaC06g01490D	-0.379702	-0.406022	-0.0839078	0.0405519	-0.267912	-0.525192	0.568022	0.516839	0.950059	0.969912	0.65981	0.30418	BnaC06g01490D	0.420254	0.13811	-0.441284	1	1	0.932953
BnaA06g26690D	GSBRNA2T00147501001	1764		AT5G24120.1	SIGE	sigma factor E	Chr5:8157477-8160343 REVERSE LENGTH=2092	2092	0	AT5G24120	249769_at	3	3	13	2		BnaA06g26690D	4.65038	1.86693	0.0550422	3.99729	1.49517	0.712015	2.74783e-30	1.42911e-06	1	1.87174e-23	0.000130106	0.278694	BnaA06g26690D	-0.275384	-0.249004	0.196625	0.377702	0.122755	-0.460348	0.757731	0.730977	0.793246	0.477554	0.863325	0.368132	BnaA06g26690D	0.653086	0.371758	-0.656973	1	1	0.800237
BnaA05g08070D	GSBRNA2T00117093001	771	starvation	AT2G36220.1		hypothetical protein	Chr2:15192480-15193698 FORWARD LENGTH=1219	1219	6e-144	AT2G36220	263931_at	6	0	31	0		BnaA05g08070D	4.64346	3.22475	1.52668	4.32535	3.21162	0.134867	5.26835e-10	2.33129e-05	0.37622	1.00064e-08	2.5651e-05	1	BnaA05g08070D	0.754982	0.828826	-0.204296	1.07309	0.841958	1.18752	0.518987	0.453104	0.964921	0.210568	0.367837	0.38243	BnaA05g08070D	0.318108	0.0131319	1.39182	1	1	0.901711
BnaC09g20720D	GSBRNA2T00091374001	390		AT2G04305.1		Magnesium transporter CorA-like family protein	Chr2:1501372-1503827 REVERSE LENGTH=1899	1899	2e-08	AT2G04305	263806_at	0	0	0	0		BnaC09g20720D	4.64132	3.58414	-3.08873	4.42607	3.85962	3.2618	1.56157e-11	4.8283e-07	0.447262	3.12269e-10	7.52275e-08	0.121854	BnaC09g20720D	0.530839	0.792846	0.873956	0.746087	0.517357	-5.47658	0.69412	0.483458	0.801875	0.377709	0.588183	0.00451608	BnaC09g20720D	0.215248	-0.275488	-6.35053	1	1	0.311255
BnaCnng51770D	GSBRNA2T00055492001	834		AT1G28100.6		hypothetical protein	Chr1:9801826-9803981 FORWARD LENGTH=1071	1071	0	AT1G28100	259586_at	1	0	0	3		BnaCnng51770D	4.63765	4.48109	0.309354	4.3262	3.8262	0.0674042	1.80342e-23	7.78672e-21	0.78386	5.69378e-21	1.85252e-16	1	BnaCnng51770D	-0.755891	-1.14858	-0.379916	-0.444448	-0.4937	-0.137966	0.188261	0.0331633	0.592894	0.471147	0.420078	0.895028	BnaCnng51770D	0.311443	0.654883	0.24195	1	1	1
BnaA07g30280D	GSBRNA2T00102580001	1356		AT1G72540.1		Protein kinase superfamily protein	Chr1:27314877-27316669 REVERSE LENGTH=1408	1408	0	AT1G72540	259921_at	0	0	26	0		BnaA07g30280D	4.63168	2.81235	-1.87189	4.92792	3.4079	1.21982	5.5144e-11	0.000114904	0.563203	8.84144e-12	1.86124e-06	0.815595	BnaA07g30280D	-0.139346	0.444391	1.94913	-0.43558	-0.151159	-1.14259	0.948883	0.726037	0.388858	0.672687	0.911946	0.706383	BnaA07g30280D	-0.296235	-0.59555	-3.09171	1	1	0.78252
BnaA01g01780D	GSBRNA2T00121422001	549	starvation	AT4G35770.1	SEN1	Rhodanese/Cell cycle control phosphatase superfamily protein	Chr4:16944878-16946241 FORWARD LENGTH=1002	1002	1e-170	AT4G35770	253161_at	10	0	21	1		BnaA01g01780D	4.62958	2.95072	1.72008	2.05741	2.46994	-0.416252	3.72679e-05	0.00947673	0.306999	0.070063	0.0404954	0.92457	BnaA01g01780D	1.17685	2.50996	-1.52862	3.74901	2.99074	0.607707	0.451043	0.0462776	0.257472	0.000719288	0.0110841	0.718298	BnaA01g01780D	2.57216	0.480787	2.13633	0.674747	1	0.681778
BnaC05g49950D	GSBRNA2T00054498001	681		AT1G16110.1	WAKL6	wall associated kinase-like 6	Chr1:5518219-5520929 FORWARD LENGTH=2550	2550	0	AT1G16110							BnaC05g49950D	4.624	3.05879	-0.00025827	0.803261	1.39147	-3.22931	0.0198322	0.145334	1	0.787279	0.551344	0.597105	BnaC05g49950D	-2.83912	-0.26146	-3.16855	0.981615	1.40586	0.0604975	0.211191	0.967274	0.374675	0.717186	0.563237	1	BnaC05g49950D	3.82074	1.66732	3.22905	0.779889	1	1
BnaC06g34520D	GSBRNA2T00103444001	351		AT1G73700.1		MATE efflux family protein	Chr1:27717380-27719741 REVERSE LENGTH=1716	1716	9e-87	AT1G73700	260075_at	0	0	0	0		BnaC06g34520D	4.61689	-0.28531	3.22133	-0.216533	-0.049222	0.0202545	0.00114616	0.89443	0.0456587	0.860487	0.990019	1	BnaC06g34520D	-7.44715	-3.48373	-6.45524	-2.61372	-3.71982	-3.25416	1.59477e-09	0.000435366	7.60901e-10	0.00377082	0.000195832	0.00010388	BnaC06g34520D	4.83343	-0.236088	3.20108	0.0923108	1	0.335986
BnaA07g30130D	GSBRNA2T00102559001	753		AT1G72360.1	ERF73, HRE1	Integrase-type DNA-binding superfamily protein	Chr1:27241812-27242827 FORWARD LENGTH=1016	1016	3e-85	AT1G72360	260451_at	1	0	42	0		BnaA07g30130D	4.61287	3.80653	1.15108	3.64622	3.36453	0.574259	4.76186e-25	1.08669e-17	0.446483	4.04458e-17	1.76072e-14	0.78487	BnaA07g30130D	-0.581927	-0.295167	-0.700287	0.384723	0.146828	-0.123467	0.341179	0.719229	0.62013	0.52895	0.853738	0.968716	BnaA07g30130D	0.96665	0.441994	0.57682	0.788364	1	0.998869
BnaA10g27420D	GSBRNA2T00069508001	519	starvation	AT5G02020.1	SIS	E3 ubiquitin-protein ligase RLIM-like protein	Chr5:385878-388231 REVERSE LENGTH=1349	1349	2e-104	AT5G02020	251039_at	6	0	10	9		BnaA10g27420D	4.61236	4.00135	0.726418	2.08566	3.77404	1.13587	1.26994e-18	2.85329e-14	0.429141	2.97149e-05	5.55474e-13	0.162313	BnaA10g27420D	-0.907824	0.113637	0.415034	1.61888	0.340942	0.00557925	0.148217	0.93326	0.621696	0.00151817	0.661447	1	BnaA10g27420D	2.5267	0.227305	-0.409455	0.0140652	1	0.986439
BnaC04g04200D	GSBRNA2T00006137001	1098		AT2G45440.1	DHDPS2	dihydrodipicolinate synthase	Chr2:18730840-18733119 FORWARD LENGTH=1804	1804	0	AT2G45440	245145_at	0	1	0	3		BnaC04g04200D	4.61021	3.74606	-0.184487	2.71518	2.76895	-0.259076	6.46352e-20	7.27944e-16	0.90039	6.66718e-08	3.00402e-09	0.837702	BnaC04g04200D	-0.928563	-0.277119	-0.0991056	0.966464	0.699982	-0.0245172	0.309603	0.802339	0.937997	0.0457892	0.177968	1	BnaC04g04200D	1.89503	0.977101	0.0745884	0.297032	1	1
BnaA02g05360D	GSBRNA2T00001330001	750		AT5G21940.1		hybrid signal transduction histidine kinase M-like protein	Chr5:7249014-7250770 REVERSE LENGTH=1644	1644	0	AT5G21940							BnaA02g05360D	4.59837	3.01071	0.833902	3.15644	2.95685	0.338075	4.7167e-29	5.31149e-14	0.171068	1.08211e-15	1.36931e-13	0.74563	BnaA02g05360D	-0.575157	0.251745	-0.198678	0.866773	0.305611	0.29715	0.292338	0.741037	0.810079	0.0495015	0.611738	0.64321	BnaA02g05360D	1.44193	0.0538666	0.495827	0.212404	1	0.917814
BnaC09g29820D	GSBRNA2T00059057001	813		AT5G53490.4		Tetratricopeptide repeat (TPR)-like superfamily protein	Chr5:21723235-21724701 REVERSE LENGTH=1044	1044	0	AT5G53490	248224_at	4	0	2	3		BnaC09g29820D	4.59812	2.047	-0.313519	1.23086	0.277008	-0.25825	1.26987e-08	0.0353758	0.860903	0.132787	0.846574	0.91348	BnaC09g29820D	-2.26374	-0.824226	0.345126	1.10352	0.945762	0.289857	0.0364349	0.619352	0.746905	0.158736	0.395727	0.784053	BnaC09g29820D	3.36727	1.76999	-0.0552688	0.103311	1	1
BnaCnng49470D	GSBRNA2T00051255001	699		AT1G20225.1		Thioredoxin superfamily protein	Chr1:7007756-7009380 REVERSE LENGTH=974	974	0	AT1G20225							BnaCnng49470D	4.59629	2.31248	0.256006	4.79594	2.42818	0.910998	2.87666e-13	0.000906659	0.924933	1.24866e-13	0.000182953	0.498071	BnaCnng49470D	0.241721	-0.991695	0.246321	0.0420771	-1.1074	-0.408671	0.889207	0.288479	0.873216	0.983379	0.118722	0.706012	BnaCnng49470D	-0.199643	-0.115705	-0.654993	1	1	0.9551
BnaA05g25350D	GSBRNA2T00104755001	957		AT3G14110.3	FLU	Tetratricopeptide repeat (TPR)-like superfamily protein	Chr3:4676175-4677689 REVERSE LENGTH=1088	1088	0	AT3G14110	257003_at	0	0	0	2		BnaA05g25350D	4.59028	4.08624	0.0908724	4.69092	4.66092	-0.0943132	9.87557e-28	2.26021e-22	0.986887	1.71906e-28	1.03246e-27	0.992838	BnaA05g25350D	-0.00239529	0.181874	0.126319	-0.103028	-0.392802	0.311505	1	0.839174	0.906972	0.900657	0.493856	0.632352	BnaA05g25350D	-0.100632	-0.574676	0.185186	1	1	1
BnaA03g04460D	GSBRNA2T00129937001	1443		AT5G13700.1	PAO1	polyamine oxidase 1	Chr5:4420069-4423095 REVERSE LENGTH=1693	1693	0	AT5G13700	250246_at	0	0	2	0		BnaA03g04460D	4.58505	2.87797	0.656293	4.31369	2.78786	0.558393	4.19084e-19	1.52657e-08	0.583458	4.31392e-17	3.24303e-08	0.695789	BnaA03g04460D	-0.10819	0.0693334	-0.194911	0.16317	0.159435	-0.0970114	0.947763	0.964502	0.895175	0.857052	0.861651	0.967084	BnaA03g04460D	0.27136	0.0901013	0.0978999	1	1	1
BnaC04g51120D	GSBRNA2T00038118001	588		AT2G47770.1	TSPO	TSPO(outer membrane tryptophan-rich sensory protein)-like protein	Chr2:19568464-19569507 FORWARD LENGTH=1044	1044	0	AT2G47770	266462_at	2	0	5	4		BnaC04g51120D	4.5841	1.97962	1.25092	3.29888	2.65065	2.27857	9.64789e-07	0.0554175	0.469084	0.000299644	0.00547969	0.107932	BnaC04g51120D	-1.20808	-0.244574	0.379282	0.0771357	-0.915597	-0.648365	0.404624	0.916009	0.863225	0.975146	0.438688	0.645915	BnaC04g51120D	1.28522	-0.671024	-1.02765	1	1	0.93941
BnaC08g45680D	GSBRNA2T00064008001	570		AT1G03475.1	LIN2	Coproporphyrinogen III oxidase	Chr1:868853-871308 REVERSE LENGTH=1743	1743	0	AT1G03475	264820_at	0	2	0	1		BnaC08g45680D	4.58171	3.16262	0.150865	4.18665	4.08585	0.0309719	3.37011e-13	1.13692e-06	0.978927	2.15427e-11	3.02649e-10	1	BnaC08g45680D	-0.730003	0.0652341	-0.888294	-0.334943	-0.857998	-0.768401	0.433069	0.977845	0.279348	0.72616	0.252866	0.346314	BnaC08g45680D	0.39506	-0.923233	0.119893	1	1	1
BnaAnng10530D	GSBRNA2T00097430001	402		AT3G04640.2		glycine-rich protein	Chr3:1260937-1261634 REVERSE LENGTH=614	614	2e-14	AT3G04640	258792_at	2	0	22	0		BnaAnng10530D	4.5779	2.78226	-0.144728	3.05472	2.8558	-1.7836	3.58539e-25	1.93271e-10	0.995445	5.11162e-13	3.92878e-11	0.137445	BnaAnng10530D	-1.08448	-0.447888	-0.851535	0.438704	-0.521428	0.787335	0.0246899	0.527787	0.357881	0.449797	0.354998	0.536241	BnaAnng10530D	1.52318	-0.07354	1.63887	0.238347	1	0.684095
BnaC04g09510D	GSBRNA2T00141238001	1476		AT1G31650.1	ROPGEF14	RHO guanyl-nucleotide exchange factor 14	Chr1:11326257-11330791 REVERSE LENGTH=2352	2352	0	AT1G31650	246576_at	0	0	1	2		BnaC04g09510D	4.57176	-0.0064994	0.18728	3.76245	0.008459	0.9336	0.00119387	1	0.973192	0.0313843	1	0.479004	BnaC04g09510D	0.00945634	0.0171027	-1.54566	0.81877	0.00214435	-2.29198	1	1	0.0558817	0.600927	1	0.00134575	BnaC04g09510D	0.809314	-0.0149584	-0.74632	1	1	0.940176
BnaA06g12620D	GSBRNA2T00034808001	831		AT1G18490.1		2-aminoethanethiol dioxygenase, putative (DUF1637)	Chr1:6366520-6368879 FORWARD LENGTH=1684	1684	0	AT1G18490	261669_at	0	0	0	0		BnaA06g12620D	4.57085	2.48208	-0.6556	4.19084	2.86448	-0.279872	7.22307e-15	2.72332e-05	0.562933	9.3992e-13	1.20001e-06	0.894695	BnaA06g12620D	0.505208	0.763328	1.11386	0.885211	0.380923	0.738129	0.61331	0.350218	0.10516	0.190019	0.662846	0.33107	BnaA06g12620D	0.380002	-0.382405	-0.375728	1	1	1
BnaC09g50100D	GSBRNA2T00106924001	420		AT5G05220.1		hypothetical protein	Chr5:1550251-1551022 FORWARD LENGTH=772	772	1e-104	AT5G05220	250826_at	0	0	7	0		BnaC09g50100D	4.56937	0.441677	-1.8592	4.25801	1.29461	0.536481	0.00949023	0.857614	0.654671	0.0103819	0.513616	0.962512	BnaC09g50100D	-2.29831	-0.665686	-0.598853	-1.98694	-1.51862	-2.99454	0.366214	0.820469	0.870609	0.271215	0.485847	0.20487	BnaC09g50100D	0.311369	-0.852937	-2.39568	1	1	0.895851
BnaC03g49250D	GSBRNA2T00079249001	297		AT4G32830.1	AUR1	ataurora1	Chr4:15842443-15844865 FORWARD LENGTH=1510	1510	9e-67	AT4G32830	253403_at	0	4	2	3		BnaC03g49250D	4.56633	1.77677	-0.112068	0.0505801	0.00156927	0.609616	0.130385	0.453833	1	1	1	1	BnaC03g49250D	2.12384	0.0463614	-2.7154	6.63959	1.82156	-3.43708	0.543487	1	0.486414	0.0770613	0.521755	0.410132	BnaC03g49250D	4.51575	1.7752	-0.721684	1	1	1
BnaC03g67950D	GSBRNA2T00116239001	456		AT4G30370.1		RING/U-box superfamily protein	Chr4:14858444-14859503 REVERSE LENGTH=1060	1060	2e-89	AT4G30370							BnaC03g67950D	4.5663	2.63543	0.0841009	6.68584	4.90467	0.260002	2.33761e-09	0.00082569	1	1.53269e-15	1.01596e-09	0.983453	BnaC03g67950D	0.89607	0.749467	-0.728522	-1.22347	-1.51977	-0.904423	0.440595	0.529775	0.704001	0.150246	0.0620104	0.579786	BnaC03g67950D	-2.11954	-2.26924	-0.175901	0.507701	0.519883	1
BnaA04g00850D	GSBRNA2T00149234001	300		AT3G61180.1		RING/U-box superfamily protein	Chr3:22645492-22647765 FORWARD LENGTH=1803	1803	5e-26	AT3G61180	251314_at	0	0	2	0		BnaA04g00850D	4.56533	2.02593	3.11446	3.42292	2.01598	0.393074	1.43459e-10	0.0100654	0.444231	1.02511e-06	0.00559309	0.957042	BnaA04g00850D	-0.777808	-0.577397	-4.3102	0.364598	-0.567454	-1.58882	0.577698	0.6727	0.073824	0.719623	0.551801	0.397938	BnaA04g00850D	1.14241	0.00994323	2.72138	1	1	0.819478
BnaC04g14300D	GSBRNA2T00113443001	315		AT3G60400.1	SHOT1	Mitochondrial transcription termination factor family protein	Chr3:22329048-22331338 FORWARD LENGTH=2291	2291	9e-74	AT3G60400	251416_at	0	0	0	0		BnaC04g14300D	4.56216	-1.07714	0.0381576	-2.59224	-2.54378	-3.29344	0.0761144	0.918471	1	0.328035	0.654588	0.7596	BnaC04g14300D	-2.48847	-1.65104	-6.1818	4.66594	-0.18439	-2.8502	0.406099	0.735307	0.162512	0.149811	0.986021	0.45932	BnaC04g14300D	7.15441	1.46665	3.3316	0.471999	1	1
BnaA07g38570D	GSBRNA2T00030467001	201		AT1G67920.1		hypothetical protein	Chr1:25473544-25474140 FORWARD LENGTH=597	597	7e-66	AT1G67920	260005_at	3	0	37	0		BnaA07g38570D	4.56117	3.15952	-0.172357	4.19271	3.58882	0.928015	4.66234e-08	0.000342532	1	5.56001e-07	3.24176e-05	0.673246	BnaA07g38570D	-0.421232	-0.241038	-1.214	-0.0527736	-0.670339	-2.31437	0.808905	0.900383	0.432239	0.984993	0.558036	0.0462208	BnaA07g38570D	0.368459	-0.429301	-1.10037	1	1	0.951377
BnaC09g48550D	GSBRNA2T00107099001	489		AT5G07330.1		NFU1 iron-sulfur cluster protein	Chr5:2315947-2316874 FORWARD LENGTH=848	848	5e-124	AT5G07330	250624_at	0	0	10	0		BnaC09g48550D	4.55496	0.857914	1.26123	3.64683	1.08536	-1.42656	4.54826e-08	0.394736	0.692422	3.61073e-05	0.257293	0.741193	BnaC09g48550D	0.943381	0.573508	-0.878772	1.8515	0.346059	1.80902	0.524054	0.69142	0.753072	0.0294854	0.79976	0.425881	BnaC09g48550D	0.908123	-0.227449	2.68779	1	1	0.804126
BnaA10g14710D	GSBRNA2T00154198001	2418		AT5G20830.2	SUS1	sucrose synthase 1	Chr5:7050226-7055398 REVERSE LENGTH=3082	3082	0	AT5G20830	245998_at	0	0	52	0		BnaA10g14710D	4.55129	2.93808	-0.0967255	4.29561	3.32341	0.895664	4.81719e-37	1.55353e-17	0.969164	1.2667e-33	9.04828e-22	0.114807	BnaA10g14710D	2.67787	2.95401	2.60893	2.93355	2.56868	1.61654	2.0398e-15	2.64098e-18	1.03144e-13	3.44492e-18	2.05684e-14	5.84909e-06	BnaA10g14710D	0.255681	-0.385326	-0.99239	1	1	0.47119
BnaA03g22280D	GSBRNA2T00138829001	588		AT2G27170.3	TTN7	Structural maintenance of chromosomes (SMC) family protein	Chr2:11609122-11617481 REVERSE LENGTH=4440	4440	0.002	AT2G27170	263569_at	0	0	0	0		BnaA03g22280D	4.54896	2.13575	-0.0766197	-1.86355	-3.20111	0.0973447	0.000292344	0.185774	1	0.41085	0.154853	1	BnaA03g22280D	2.67915	0.683247	0.208884	9.09167	6.0201	0.0349196	0.200091	0.806446	1	2.8583e-07	0.00177829	1	BnaA03g22280D	6.41251	5.33685	-0.173964	0.504726	0.52676	1
BnaC03g40070D	GSBRNA2T00123950001	1242		AT3G17700.1	CNBT1	cyclic nucleotide-binding transporter 1	Chr3:6048814-6052675 FORWARD LENGTH=2781	2781	0	AT3G17700	258351_at	1	0	2	1		BnaC03g40070D	4.5457	1.85035	0.0710832	3.99926	0.537673	-0.0587475	0.0016917	0.247723	1	0.0061588	0.792007	1	BnaC03g40070D	-1.91018	-0.998145	-0.132097	-1.36374	0.314529	-0.00226585	0.307605	0.660099	1	0.445738	0.900257	1	BnaC03g40070D	0.546442	1.31267	0.129831	1	1	1
BnaC08g30230D	GSBRNA2T00155580001	1083		AT4G24230.1	ACBP3	acyl-CoA-binding domain 3	Chr4:12566631-12568866 REVERSE LENGTH=1698	1698	0.15	AT4G24230							BnaC08g30230D	4.54063	4.87615	0.0432265	6.75056	6.69533	-3.88397	7.70784e-10	1.10597e-08	1	2.35317e-13	3.4949e-15	0.341584	BnaC08g30230D	1.85038	0.429646	-3.92405	-0.359548	-1.38953	0.00314264	0.335467	0.889348	0.125797	0.708889	0.0359126	1	BnaC08g30230D	-2.20993	-1.81918	3.9272	0.856487	1	1
BnaC01g06660D	GSBRNA2T00130498001	960		AT4G31800.1	WRKY18	WRKY DNA-binding protein 18	Chr4:15382777-15385100 FORWARD LENGTH=1740	1740	0	AT4G31800	253485_at	2	0	21	0		BnaC01g06660D	4.53448	1.65328	0.152742	5.41717	4.6114	-0.474094	8.64656e-06	0.137748	1	7.06208e-07	3.72174e-05	0.897594	BnaC01g06660D	1.50977	3.9209	2.08572	0.627074	0.96277	2.71256	0.271867	0.000440858	0.075465	0.668754	0.472462	0.0146604	BnaC01g06660D	-0.882697	-2.95813	0.626837	1	0.583105	1
BnaA10g21290D	GSBRNA2T00135827001	573		AT5G11160.1	APT5	adenine phosphoribosyltransferase 5	Chr5:3550300-3552255 FORWARD LENGTH=1319	1319	0	AT5G11160	250413_at	0	3	19	0		BnaA10g21290D	4.53407	4.16257	-0.531765	4.55728	4.3542	-1.15001	5.84395e-10	6.91472e-08	0.768711	8.49307e-10	1.28076e-08	0.426786	BnaA10g21290D	-0.245148	-0.0199353	-0.163399	-0.268352	-0.211562	0.454845	0.903065	1	0.942951	0.823191	0.86732	0.729889	BnaA10g21290D	-0.0232037	-0.191627	0.618245	1	1	0.982805
BnaA10g04340D	GSBRNA2T00122818001	609		AT1G06650.1		2-oxoglutarate (2OG) and Fe(II)-dependent oxygenase superfamily protein	Chr1:2035718-2037363 FORWARD LENGTH=1452	1452	1e-145	AT1G06650	262638_at	0	0	1	2		BnaA10g04340D	4.52916	2.59482	0.371353	2.80733	2.00743	1.05156	2.63038e-06	0.0105036	0.910918	0.00346695	0.0587069	0.606736	BnaA10g04340D	-0.721408	0.685419	1.33048	1.00042	1.27281	0.650277	0.69101	0.701618	0.269466	0.396536	0.272178	0.64007	BnaA10g04340D	1.72183	0.587387	-0.680205	0.932419	1	0.991627
BnaC06g21740D	GSBRNA2T00143809001	627	starvation	AT1G76600.1		poly polymerase	Chr1:28746833-28747848 FORWARD LENGTH=1016	1016	1e-139	AT1G76600	259979_at	7	0	35	0		BnaC06g21740D	4.529	1.48622	1.58551	3.59371	2.4217	-0.326441	1.50862e-11	0.0393794	0.238542	5.06946e-08	0.000365934	0.93639	BnaC06g21740D	-0.46499	0.673733	-1.01503	0.470298	-0.261754	0.896916	0.708894	0.51792	0.422135	0.622563	0.816999	0.431091	BnaC06g21740D	0.935288	-0.935487	1.91195	1	1	0.633777
BnaA04g04650D	GSBRNA2T00126506001	1068		AT3G57730.1		Protein kinase superfamily protein	Chr3:21389854-21391614 REVERSE LENGTH=1761	1761	0	AT3G57730							BnaA04g04650D	4.52794	3.69315	-1.67923	4.05787	3.83506	0.332125	5.73942e-06	0.000775896	0.449027	4.17962e-05	0.000169654	0.971788	BnaA04g04650D	-0.912706	-1.06839	0.559211	-0.44264	-1.2103	-1.45214	0.631649	0.540828	0.797468	0.761833	0.291197	0.39855	BnaA04g04650D	0.470066	-0.141917	-2.01135	1	1	0.806184
BnaAnng21550D	GSBRNA2T00052127001	1173		AT5G59790.1		UPSTREAM OF FLC protein (DUF966)	Chr5:24090645-24093168 FORWARD LENGTH=1941	1941	0	AT5G59790							BnaAnng21550D	4.52336	2.83936	-0.247737	4.45442	2.88345	-0.0523533	1.30321e-15	6.82687e-07	0.911113	5.19219e-15	3.7616e-07	1	BnaAnng21550D	-0.031246	-0.0640295	0.0749656	0.0376995	-0.108122	-0.120418	0.995493	0.972689	0.989187	0.984289	0.92575	0.950679	BnaAnng21550D	0.0689456	-0.0440927	-0.195383	1	1	1
BnaA08g22930D	GSBRNA2T00102971001	996		AT1G17830.1		hypothetical protein (DUF789)	Chr1:6135751-6138500 REVERSE LENGTH=1709	1709	0	AT1G17830	255900_at	0	0	25	0		BnaA08g22930D	4.51909	-0.407143	0.521873	3.41282	0.173259	0.294422	2.94819e-06	0.766193	0.846567	0.00710591	0.937907	0.969969	BnaA08g22930D	3.07126	3.63212	1.2653	4.17753	3.05172	1.49275	0.0250777	0.000641128	0.338276	2.03286e-05	0.0046386	0.213718	BnaA08g22930D	1.10627	-0.580402	0.227451	1	1	1
BnaCnng02870D	GSBRNA2T00032291001	207		AT1G33680.1		KH domain-containing protein	Chr1:12203945-12208698 FORWARD LENGTH=2819	2819	2e-17	AT1G33680	261988_at	0	0	0	2		BnaCnng02870D	4.51515	4.89913	-0.0223748	3.60636	4.5155	-0.0117499	0.00135028	0.00202311	1	0.0039826	0.00639588	1	BnaCnng02870D	-1.65693	0.0282297	-0.00559863	-0.748146	0.411856	-0.0162235	0.500797	1	1	0.563389	0.801497	1	BnaCnng02870D	0.908785	0.383626	-0.0106249	1	1	1
BnaC05g25930D	GSBRNA2T00118178001	273		AT1G33612.1		Leucine-rich repeat (LRR) family protein	Chr1:12191133-12193270 FORWARD LENGTH=2138	2138	0.42	AT1G33612							BnaC05g25930D	4.51471	2.46945	-2.3768	0.0264241	0.011018	-0.0594599	0.0324237	0.334839	0.53028	1	1	1	BnaC05g25930D	4.17974	7.50664	7.5048	8.66802	9.96508	5.18746	0.126433	0.00436629	0.00900352	0.00123152	0.000339284	0.123616	BnaC05g25930D	4.48828	2.45844	-2.31734	1	1	1
BnaA07g11080D	GSBRNA2T00112299001	1110		AT1G21100.1	IGMT1	O-methyltransferase family protein	Chr1:7386762-7388512 REVERSE LENGTH=1545	1545	0	AT1G21100	261459_at	4	0	11	1		BnaA07g11080D	4.51205	4.16438	-0.188159	3.9029	4.0124	0.3297	9.77947e-26	4.04043e-22	1	2.26276e-20	6.19168e-21	0.962844	BnaA07g11080D	-0.768999	-0.801331	-0.274771	-0.159851	-0.649355	-0.79263	0.133984	0.123004	0.931733	0.830868	0.205719	0.661415	BnaA07g11080D	0.609148	0.151977	-0.517859	1	1	1
BnaA07g06820D	GSBRNA2T00128441001	324	HRG	AT3G23170.1		hypothetical protein	Chr3:8267920-8268961 REVERSE LENGTH=1042	1042	1e-72	AT3G23170	257925_at	0	0	44	0	HRG	BnaA07g06820D	4.50846	2.77676	0.104568	4.35452	3.3068	1.15302	1.62261e-07	0.0021691	1	7.00482e-07	0.000176338	0.624857	BnaA07g06820D	0.523684	0.492233	1.73466	0.677626	-0.037802	0.686207	0.758017	0.754227	0.167016	0.559475	0.993646	0.648843	BnaA07g06820D	0.153942	-0.530035	-1.04846	1	1	0.940176
BnaA05g09460D	GSBRNA2T00095320001	1788		AT5G40170.1	RLP54	receptor like protein 54	Chr5:16064859-16067628 REVERSE LENGTH=2770	2770	6e-104	AT5G40170	249393_at	0	0	0	4		BnaA05g09460D	4.50815	3.9101	0.0363729	2.85153	5.60763	-0.00595106	1.72075e-05	0.000526017	1	0.00617342	3.56538e-06	1	BnaA05g09460D	-0.636526	1.87638	-0.0300265	1.0201	0.178847	0.0122975	0.768994	0.230654	1	0.432737	0.930179	1	BnaA05g09460D	1.65662	-1.69753	0.042324	0.990565	1	1
BnaA02g31710D	GSBRNA2T00120461001	2175		AT5G26710.1		Glutamyl/glutaminyl-tRNA synthetase, class Ic	Chr5:9305479-9308440 FORWARD LENGTH=2547	2547	0	AT5G26710	246845_at	0	0	8	0		BnaA02g31710D	4.50166	2.83019	-0.537543	4.7205	2.95426	-0.627142	1.3195e-24	5.79312e-11	0.513282	2.37859e-26	6.36299e-12	0.463629	BnaA02g31710D	0.752687	0.650932	0.65806	0.533848	0.526859	0.747659	0.158852	0.258745	0.243284	0.333	0.350532	0.152114	BnaA02g31710D	-0.218839	-0.124073	0.089599	1	1	1
BnaC09g20940D	GSBRNA2T00095592001	795		AT2G02060.1		Homeodomain-like superfamily protein	Chr2:495381-497860 FORWARD LENGTH=1332	1332	2e-168	AT2G02060							BnaC09g20940D	4.50003	3.80263	0.0607536	4.72925	5.19736	-2.89702	3.97803e-06	0.000455938	1	1.11189e-05	1.35964e-05	0.597577	BnaC09g20940D	0.758147	1.62101	-2.93668	0.528926	0.226274	0.0210978	0.75633	0.418095	0.354558	0.701809	0.896321	1	BnaC09g20940D	-0.229221	-1.39473	2.95778	1	1	1
BnaC01g05570D	GSBRNA2T00130627001	1392	HRG	AT4G32840.1	PFK6	phosphofructokinase 6	Chr4:15844576-15848552 REVERSE LENGTH=2070	2070	0	AT4G32840	253404_at	0	0	38	0	HRG	BnaC01g05570D	4.49505	3.23577	-1.5121	4.51296	3.30766	-0.517215	2.0779e-37	3.65298e-21	0.00820798	1.91527e-37	5.69057e-22	0.59386	BnaC01g05570D	0.155346	0.166453	0.101376	0.13744	0.0945615	-0.893512	0.852133	0.819414	0.936057	0.822401	0.888032	0.120365	BnaC01g05570D	-0.0179064	-0.0718917	-0.994887	1	1	0.656615
BnaC06g13410D	GSBRNA2T00049944001	546		AT5G41050.1		Pollen Ole e 1 allergen and extensin family protein	Chr5:16433243-16434458 REVERSE LENGTH=1136	1136	4e-176	AT5G41050	249288_at	0	4	0	3		BnaC06g13410D	4.48895	-0.742149	0.218884	2.65303	0.00563278	0.262345	0.000541337	0.750411	0.818028	0.0100836	1	0.779479	BnaC06g13410D	-2.40061	2.40587	-0.704469	-0.564686	1.65809	-0.747931	0.252669	0.309024	0.0901914	0.621861	0.518304	0.0570119	BnaC06g13410D	1.83592	-0.747782	-0.0434617	0.952481	1	1
BnaA06g08410D	GSBRNA2T00105472001	423		AT1G11925.1		Stigma-specific Stig1 family protein	Chr1:4025930-4026733 REVERSE LENGTH=804	804	1e-131	AT1G11925							BnaA06g08410D	4.4867	5.21478	0.0475014	1.77396	6.04893	0.0312033	0.0123305	0.0126707	1	0.392117	0.00744356	1	BnaA06g08410D	-0.970208	-0.734397	0.0328384	1.74252	-1.56855	0.0491364	0.752346	0.858767	1	0.451541	0.616522	1	BnaA06g08410D	2.71273	-0.834152	0.0162981	0.982261	1	1
BnaA05g18100D	GSBRNA2T00036606001	465	starvation	AT1G32540.1	LOL1	lsd one like 1	Chr1:11767485-11770049 FORWARD LENGTH=1790	1790	2e-166	AT1G32540	256469_at	6	0	8	1		BnaA05g18100D	4.48339	3.06082	0.0483507	3.22394	2.06423	-0.172507	4.22675e-30	1.86458e-14	1	2.9274e-15	1.3108e-06	0.89194	BnaA05g18100D	-0.0941725	0.0221125	-0.259501	1.16527	1.01869	-0.0386426	0.955478	0.998502	0.658629	0.0015313	0.0112377	0.993334	BnaA05g18100D	1.25945	0.996582	0.220858	0.531113	0.908633	1
BnaA03g02640D	GSBRNA2T00129716001	789		AT5G08790.1	ATAF2	NAC (No Apical Meristem) domain transcriptional regulator superfamily protein	Chr5:2858849-2860558 REVERSE LENGTH=1530	1530	0	AT5G08790							BnaA03g02640D	4.47456	3.20754	0.15654	2.89295	2.74084	0.593605	7.6607e-20	4.09086e-11	0.949328	1.39864e-09	1.96688e-08	0.603959	BnaA03g02640D	1.26466	1.61348	2.09652	2.84627	2.08017	1.65945	0.0159985	0.00154752	2.79463e-05	1.18157e-09	1.11174e-05	0.0011094	BnaA03g02640D	1.58161	0.466693	-0.437065	0.320023	1	0.972801
BnaA09g43420D	GSBRNA2T00078287001	684		AT2G21110.1		Disease resistance-responsive (dirigent-like protein) family protein	Chr2:9050220-9050868 REVERSE LENGTH=649	649	2e-136	AT2G21110	264009_at	0	0	0	0		BnaA09g43420D	4.47248	2.42624	2.41808	-3.74288	-4.50583	-2.23371	4.01089e-07	0.0311714	0.638434	0.0445782	0.0152478	0.725771	BnaA09g43420D	2.03266	-0.498872	-2.32902	10.248	6.4332	2.32276	0.0988207	0.824848	0.516065	2.21763e-14	4.01731e-05	0.529153	BnaA09g43420D	8.21536	6.93207	4.65178	0.00169119	0.0403723	0.748651
BnaA06g22240D	GSBRNA2T00109906001	1695		AT5G62730.1		Major facilitator superfamily protein	Chr5:25197461-25200386 FORWARD LENGTH=2156	2156	0	AT5G62730	247447_at	0	0	2	2		BnaA06g22240D	4.46732	0.415342	-0.0149709	2.65695	1.77256	-0.435506	2.89542e-09	0.789103	1	2.57317e-07	0.00341906	0.596577	BnaA06g22240D	-3.01132	-1.53703	-0.203947	-1.20095	-2.89424	0.216588	0.00228066	0.147045	0.770626	0.0155938	1.22351e-05	0.732777	BnaA06g22240D	1.81037	-1.35721	0.420535	0.727319	1	0.930666
BnaA06g11320D	GSBRNA2T00058004001	450		AT1G16850.1		transmembrane protein	Chr1:5764807-5765798 REVERSE LENGTH=894	894	8e-89	AT1G16850	256114_at	3	0	11	3		BnaA06g11320D	4.46617	3.50477	0.0594454	3.46816	3.90394	0.280526	5.18242e-08	3.3769e-05	1	1.7744e-05	3.61955e-06	1	BnaA06g11320D	-1.10218	-0.11772	-3.1367	-0.104172	-0.516884	-3.35778	0.360948	0.96026	0.314529	0.953115	0.656214	0.244979	BnaA06g11320D	0.998009	-0.399164	-0.221081	1	1	1
BnaC06g01220D	GSBRNA2T00013250001	1491		AT1G47840.1	HXK3	hexokinase 3	Chr1:17616051-17619011 REVERSE LENGTH=1826	1826	0	AT1G47840	261729_s_at	0	2	6	0		BnaC06g01220D	4.46543	3.17067	-0.338682	4.36236	2.96401	-0.312457	6.5536e-22	4.92029e-12	0.818773	5.64313e-21	7.42513e-11	0.836208	BnaC06g01220D	-0.0675884	-0.280544	-1.19606	0.0354791	-0.0738912	-1.22228	0.9664	0.741855	0.0389125	0.980434	0.941785	0.037022	BnaC06g01220D	0.103067	0.206653	-0.0262243	1	1	1
BnaC01g21070D	GSBRNA2T00058933001	342		AT4G17270.1		Mo25 family protein	Chr4:9676056-9678777 FORWARD LENGTH=1591	1591	1e-47	AT4G17270	245279_at	0	1	0	1		BnaC01g21070D	4.46363	0.86514	1.69993	3.23715	0.95587	-3.93021	1.10208e-05	0.446351	0.625964	0.000344056	0.359213	0.345572	BnaC01g21070D	-1.83602	-0.333352	-1.63821	-0.609549	-0.424081	3.99193	0.274691	0.865615	0.509439	0.598027	0.760923	0.147148	BnaC01g21070D	1.22647	-0.0907295	5.63014	1	1	0.435563
BnaA04g13290D	GSBRNA2T00032926001	156		AT1G20260.1	VAB3	ATPase, V1 complex, subunit B protein	Chr1:7016599-7020690 FORWARD LENGTH=2113	2113	3e-05	AT1G20260							BnaA04g13290D	4.46335	1.74477	-0.826093	-0.0269131	-0.0105257	-0.00708037	0.00607838	0.344283	0.911069	1	1	1	BnaA04g13290D	-0.0109293	2.35745	3.12717	4.47933	4.11275	2.30816	1	0.356207	0.309066	0.0233126	0.0560103	0.5324	BnaA04g13290D	4.49026	1.75529	-0.819013	1	1	1
BnaC05g38900D	GSBRNA2T00106114001	1539		AT3G14650.1	CYP72A11	cytochrome P450, family 72, subfamily A, polypeptide 11	Chr3:4922131-4924694 FORWARD LENGTH=2143	2143	0	AT3G14650	258113_at	0	2	0	2		BnaC05g38900D	4.45647	4.21803	0.377782	3.98258	3.91628	0.508424	3.91039e-14	2.15871e-12	0.790703	7.07555e-12	3.16323e-11	0.720574	BnaC05g38900D	-0.963335	-0.989394	-0.619485	-0.489445	-0.687641	-0.750127	0.182774	0.184498	0.451802	0.542511	0.356175	0.301251	BnaC05g38900D	0.473891	0.301753	-0.130642	1	1	1
BnaA08g15930D	GSBRNA2T00150991001	1062		AT4G37990.1	ELI3-2	cinnamyl alcohol dehydrogenase 8	Chr4:17855637-17857878 FORWARD LENGTH=1897	1897	0	AT4G37990	252984_at	0	0	1	4		BnaA08g15930D	4.45305	-3.98703	0.0397546	1.28955	-0.402074	0.83434	0.000142662	0.0287081	1	0.335376	0.828751	0.6398	BnaA08g15930D	-1.85399	0.05086	1.31648	1.3095	-3.5341	0.5219	0.38353	0.999085	0.181189	0.282979	0.0777979	0.682857	BnaA08g15930D	3.16349	-3.58496	-0.794585	0.67872	0.782672	0.953845
BnaAnng15670D	GSBRNA2T00025474001	1029		AT2G35250.1		NEP-interacting protein, putative (DUF239)	Chr2:14846653-14848662 REVERSE LENGTH=1038	1038	0	AT2G35250							BnaAnng15670D	4.44513	5.36068	0.0256887	5.43587	7.12732	2.4981	4.91766e-11	1.19365e-13	1	8.70477e-14	5.40787e-18	0.628306	BnaAnng15670D	0.572124	1.85852	-0.0571805	-0.418615	0.0918777	-2.52959	0.734674	0.144727	1	0.652443	0.946967	0.441795	BnaAnng15670D	-0.990738	-1.76664	-2.47241	1	0.969332	1
BnaA06g01730D	GSBRNA2T00011488001	762	starvation	AT3G15450.1		aluminum induced protein with YGL and LRDR motifs	Chr3:5212984-5214121 FORWARD LENGTH=951	951	0	AT3G15450	258402_at	10	0	19	1		BnaA06g01730D	4.44478	2.55712	0.949598	1.68618	0.46071	-0.286841	3.35137e-06	0.00951724	0.629124	0.0812036	0.716234	0.9698	BnaA06g01730D	0.489347	1.24039	0.513663	3.24795	3.33681	1.7501	0.797519	0.327435	0.775258	0.00067823	0.000700775	0.12444	BnaA06g01730D	2.7586	2.09641	1.23644	0.414083	0.887595	0.899806
BnaC06g08170D	GSBRNA2T00115591001	186		AT2G22980.3	SCPL13	serine carboxypeptidase-like 13	Chr2:9778877-9783280 FORWARD LENGTH=2218	2218	0.002	AT2G22980	267265_at	10	0	1	8		BnaC06g08170D	4.44296	1.20378	0.487388	-0.738836	-2.18983	-4.07699	0.0590759	0.619096	0.953697	0.837811	0.457664	0.512158	BnaC06g08170D	-0.186267	0.547285	0.797297	4.99553	3.9409	5.36167	0.984053	0.911263	0.853313	0.0689446	0.161215	0.129121	BnaC06g08170D	5.1818	3.39361	4.56438	0.888296	1	0.754248
BnaA07g23070D	GSBRNA2T00099548001	357		AT1G72430.1		SAUR-like auxin-responsive protein family	Chr1:27264602-27265806 REVERSE LENGTH=1205	1205	2e-139	AT1G72430	260427_at	0	2	26	0		BnaA07g23070D	4.44187	2.98555	-0.121371	3.86745	3.58146	-0.256792	5.04286e-22	9.96875e-11	0.970058	2.95927e-17	6.17442e-15	0.85735	BnaA07g23070D	0.182835	-0.159329	-1.02524	0.757252	-0.75524	-0.889822	0.878263	0.881557	0.0462856	0.149659	0.155329	0.0855028	BnaA07g23070D	0.574418	-0.595912	0.135421	1	1	1
BnaCnng41010D	GSBRNA2T00037601001	384		AT1G11680.1	CYP51G1	CYTOCHROME P450 51G1	Chr1:3938422-3940871 FORWARD LENGTH=2028	2028	7e-38	AT1G11680	262820_at	0	0	11	1		BnaCnng41010D	4.44003	1.61106	1.3693	0.673129	0.161065	-0.567092	1.41667e-07	0.0787557	0.65461	0.601738	0.91902	0.881082	BnaCnng41010D	0.824051	-0.161308	-2.46369	4.59095	1.28869	-0.5273	0.62985	0.941556	0.11566	1.61277e-07	0.197564	0.824816	BnaCnng41010D	3.7669	1.45	1.93639	0.134489	1	0.851341
BnaCnng01160D	GSBRNA2T00123441001	186		AT4G31590.1	CSLC5	Cellulose-synthase-like C5	Chr4:15309506-15312987 REVERSE LENGTH=3113	3113	0.078	AT4G31590	253533_at	0	1	0	13		BnaCnng01160D	4.4315	2.48586	0.284374	5.20531	3.18276	-2.08735	8.84003e-14	3.48859e-05	0.967582	4.34796e-17	1.09924e-07	0.483536	BnaCnng01160D	0.592028	0.715344	0.0408893	-0.18178	0.0184488	2.41262	0.563438	0.41844	1	0.862811	0.999727	0.169229	BnaCnng01160D	-0.773808	-0.696896	2.37173	1	1	0.767433
BnaA03g34700D	GSBRNA2T00137471001	1965		AT3G17700.1	CNBT1	cyclic nucleotide-binding transporter 1	Chr3:6048814-6052675 FORWARD LENGTH=2781	2781	0	AT3G17700	258351_at	1	0	2	1		BnaA03g34700D	4.43083	2.37589	0.0814697	3.04956	1.44606	-2.21472	0.000783274	0.0916877	1	0.0207301	0.329059	0.728134	BnaA03g34700D	-3.17221	-0.154957	-2.31875	-1.79094	0.774878	-0.0225612	0.0318617	0.966093	0.529963	0.226015	0.68571	1	BnaA03g34700D	1.38126	0.929835	2.29619	1	1	1
BnaAnng22520D	GSBRNA2T00054630001	621		AT5G01750.2		LURP-one-like protein (DUF567)	Chr5:289722-291604 FORWARD LENGTH=1461	1461	3e-71	AT5G01750	251073_at	2	0	2	0		BnaAnng22520D	4.43013	3.06445	2.14491	6.94007	4.56445	-0.334681	8.31643e-05	0.0601644	0.273638	4.04142e-06	0.0100692	0.977198	BnaAnng22520D	2.52677	1.63734	-1.59515	0.0168298	0.137341	0.884442	0.282819	0.542738	0.358891	1	0.958763	0.609726	BnaAnng22520D	-2.50994	-1.5	2.47959	0.907115	1	0.693504
BnaA01g25130D	GSBRNA2T00063813001	267		AT1G20850.1	XCP2	xylem cysteine peptidase 2	Chr1:7252111-7253747 FORWARD LENGTH=1378	1378	1e-33	AT1G20850	262796_at	0	2	0	2		BnaA01g25130D	4.42735	3.5103	2.39162	-0.0198835	1.50911	-0.382765	0.0821708	0.209745	1	1	0.4926	1	BnaA01g25130D	0.108914	0.00968456	3.06956	4.55615	2.01088	5.84395	1	1	0.304529	0.157113	0.574861	0.150983	BnaA01g25130D	4.44723	2.0012	2.77439	1	1	1
BnaA08g15770D	GSBRNA2T00079436001	264		AT4G37720.1	PSK6	phytosulfokine 6 precursor	Chr4:17718953-17719321 REVERSE LENGTH=275	275	1e-84	AT4G37720							BnaA08g15770D	4.42521	4.00336	0.0526682	3.7003	4.26027	-0.0284171	3.15942e-05	0.00730853	1	0.000632412	0.000561887	1	BnaA08g15770D	-0.521059	-1.25601	-0.0752618	0.203846	-1.51292	0.00582354	0.854675	0.654693	1	0.918813	0.22441	1	BnaA08g15770D	0.724906	-0.256911	0.0810854	1	1	1
BnaC02g44300D	GSBRNA2T00017811001	459		AT5G59720.1	HSP18.2	heat shock protein 18.2	Chr5:24062323-24063300 FORWARD LENGTH=978	978	6e-154	AT5G59720	247691_at	0	0	17	0		BnaC02g44300D	4.4209	5.59563	-0.453415	7.86856	6.11016	3.20717	0.0109634	0.00336983	0.989308	0.000116355	0.00369827	0.528805	BnaC02g44300D	2.07369	-2.09797	2.70375	-1.37397	-2.6125	-0.956832	0.449927	0.380055	0.459303	0.444085	0.325759	0.820096	BnaC02g44300D	-3.44767	-0.51453	-3.66058	0.85938	1	0.816008
BnaA03g10160D	GSBRNA2T00148671001	1236	starvation	AT5G57630.1	CIPK21	CBL-interacting protein kinase 21	Chr5:23340746-23343489 REVERSE LENGTH=1943	1943	0	AT5G57630	247867_at	8	0	12	1		BnaA03g10160D	4.41942	7.602	0.168509	3.85795	6.4773	0.265411	9.14988e-07	2.99232e-12	1	1.44382e-05	2.09587e-10	0.99532	BnaA03g10160D	-2.85203	-1.6555	-0.381114	-2.29056	-0.530794	-0.478016	0.00211259	0.230454	0.907263	0.0117927	0.687617	0.854946	BnaA03g10160D	0.561468	1.1247	-0.0969018	1	1	1
BnaCnng72260D	GSBRNA2T00014014001	1668	starvation	AT3G47340.1	ASN1	glutamine-dependent asparagine synthase 1	Chr3:17437840-17441431 REVERSE LENGTH=2439	2439	0	AT3G47340	252415_at	10	0	15	4		BnaCnng72260D	4.41744	0.991097	-0.0289944	1.75196	0.225296	0.0567702	1.51406e-10	0.200518	1	0.0092257	0.823463	1	BnaCnng72260D	-0.675372	0.325307	-0.0690568	1.99011	1.09111	-0.154821	0.52314	0.807689	1	0.00386604	0.169164	0.948294	BnaCnng72260D	2.66548	0.765801	-0.0857646	0.109998	1	1
BnaC08g16690D	GSBRNA2T00139761001	741		AT1G15430.2		hypothetical protein (DUF1644)	Chr1:5304420-5306012 FORWARD LENGTH=1593	1593	2e-150	AT1G15430	262571_at	1	0	4	0		BnaC08g16690D	4.41706	3.43627	0.326846	4.15285	2.98687	-0.0952117	6.91804e-20	1.01412e-12	0.803536	7.43544e-18	3.71692e-10	1	BnaC08g16690D	-0.365144	-0.505292	-0.226412	-0.100939	-0.0558836	0.195646	0.705916	0.518415	0.827755	0.916866	0.96248	0.850415	BnaC08g16690D	0.264205	0.449408	0.422058	1	1	0.980407
BnaC08g36640D	GSBRNA2T00136900001	933	HRG	AT2G19590.1	ACO1	ACC oxidase 1	Chr2:8475276-8477733 REVERSE LENGTH=2275	2275	0	AT2G19590	265948_at	0	6	51	0	HRG	BnaC08g36640D	4.41575	5.40943	0.861887	4.20813	5.71006	-3.0207	8.91272e-23	8.48189e-31	0.881428	4.39663e-21	3.25645e-33	0.562782	BnaC08g36640D	-0.660665	-0.539144	-0.769476	-0.45304	-0.839778	3.11311	0.274655	0.411242	0.83658	0.445395	0.092607	0.326576	BnaC08g36640D	0.207625	-0.300634	3.88259	1	1	0.760523
BnaAnng10160D	GSBRNA2T00092231001	1032		AT4G20360.2	RABE1b	RAB GTPase homolog E1B	Chr4:10989952-10992509 FORWARD LENGTH=1709	1709	0	AT4G20360	254480_at	0	1	0	3		BnaAnng10160D	4.40543	2.42439	-0.479461	3.3293	2.62741	0.0282753	8.98326e-18	1.19875e-07	0.58702	1.08894e-10	1.27077e-08	1	BnaAnng10160D	-0.561383	0.497866	0.214393	0.514746	0.294853	-0.293343	0.624782	0.51227	0.803852	0.399018	0.669735	0.676129	BnaAnng10160D	1.07613	-0.203013	-0.507736	0.918716	1	0.924805
BnaC01g12400D	GSBRNA2T00138120001	2031		AT4G20920.4		double-stranded RNA-binding domain (DsRBD)-containing protein	Chr4:11193597-11197577 REVERSE LENGTH=2782	2782	0	AT4G20920	263051_s_at	0	0	2	0		BnaC01g12400D	4.4053	1.90929	-0.00981373	3.40491	1.48489	0.258539	3.74124e-10	0.0148508	1	6.18172e-07	0.0450314	0.973847	BnaC01g12400D	-2.70801	-1.62895	-1.1157	-1.70762	-1.20454	-1.38405	0.000117726	0.0481663	0.449238	0.0167882	0.14747	0.291537	BnaC01g12400D	1.00039	0.424402	-0.268353	1	1	1
BnaAnng01950D	GSBRNA2T00119749001	603		AT5G07020.1		proline-rich family protein	Chr5:2180501-2182538 REVERSE LENGTH=1130	1130	0	AT5G07020	250668_at	0	3	0	2		BnaAnng01950D	4.4008	-0.0679854	0.25255	2.54491	-0.406594	-1.56997	0.00509743	1	0.970799	0.213491	0.885568	0.410821	BnaAnng01950D	-0.0224375	-2.39314	-1.38897	1.83345	-2.05453	0.433546	1	0.339172	0.301071	0.301181	0.426133	0.816878	BnaAnng01950D	1.85588	0.338608	1.82252	1	1	0.766809
BnaA02g31290D	GSBRNA2T00120507001	291		AT5G27760.1		Hypoxia-responsive family protein	Chr5:9830251-9831872 FORWARD LENGTH=749	749	2e-100	AT5G27760	246744_at	0	0	6	0		BnaA02g31290D	4.39903	3.13597	-0.810051	4.31096	3.28332	-0.149048	3.60216e-28	9.14259e-16	0.266033	8.32381e-27	5.88913e-17	0.963691	BnaA02g31290D	0.383552	0.27262	0.612793	0.471622	0.125264	-0.0482106	0.584816	0.713416	0.31481	0.35118	0.862334	0.997844	BnaA02g31290D	0.0880699	-0.147356	-0.661003	1	1	0.87687
BnaC04g05980D	GSBRNA2T00012518001	1128		AT2G39510.1	UMAMIT14	nodulin MtN21 /EamA-like transporter family protein	Chr2:16491143-16493343 REVERSE LENGTH=1598	1598	0	AT2G39510	266965_at	1	0	37	0		BnaC04g05980D	4.39866	2.25007	-0.817314	2.06262	1.14467	-2.97175	6.10204e-24	1.28009e-07	0.888267	7.36109e-07	0.0102611	0.568174	BnaC04g05980D	-1.08234	-0.991658	0.119004	1.2537	0.113744	2.27344	0.0208116	0.040848	1	0.00416951	0.891341	0.529153	BnaC04g05980D	2.33604	1.1054	2.15444	0.00426866	0.74862	0.927032
BnaC06g24360D	GSBRNA2T00097198001	684		AT1G72360.1	ERF73, HRE1	Integrase-type DNA-binding superfamily protein	Chr1:27241812-27242827 FORWARD LENGTH=1016	1016	2e-72	AT1G72360	260451_at	1	0	42	0		BnaC06g24360D	4.396	3.27247	-0.78128	4.01902	3.92642	0.714045	1.17381e-35	1.50821e-21	0.67415	7.70871e-31	2.66183e-29	0.587963	BnaC06g24360D	-0.288539	0.33056	-0.774226	0.0884381	-0.323383	-2.26955	0.646378	0.559725	0.445832	0.900172	0.514144	0.00264359	BnaC06g24360D	0.376977	-0.653944	-1.49532	1	1	0.710882
BnaA03g48750D	GSBRNA2T00044294001	189		AT4G27657.1		hypothetical protein	Chr4:13812989-13813701 FORWARD LENGTH=713	713	3e-51	AT4G27657	253859_at	1	3	16	0		BnaA03g48750D	4.39511	1.44181	0.680971	4.75346	2.10736	0.863494	2.67608e-12	0.0294454	0.618747	1.22615e-13	0.000676434	0.49529	BnaA03g48750D	-0.267207	-0.822395	-0.654879	-0.625564	-1.48795	-0.837402	0.858971	0.332555	0.498061	0.441048	0.0218705	0.304259	BnaA03g48750D	-0.358357	-0.665559	-0.182524	1	1	1
BnaA07g38850D	GSBRNA2T00053342001	1911		AT1G70630.7		Nucleotide-diphospho-sugar transferase family protein	Chr1:26631440-26634102 FORWARD LENGTH=2156	2156	0	AT1G70630	260365_at	0	0	0	0		BnaA07g38850D	4.39505	3.53849	0.535	4.82726	3.66346	-0.817798	8.00116e-08	4.2176e-05	0.802436	1.07456e-08	1.56274e-05	0.684968	BnaA07g38850D	-0.170286	-0.423096	-0.466382	-0.602497	-0.548062	0.886415	0.946131	0.790324	0.761065	0.594332	0.645022	0.447157	BnaA07g38850D	-0.432211	-0.124965	1.3528	1	1	0.819478
BnaA10g24980D	GSBRNA2T00136261001	1797		AT5G05450.1		P-loop containing nucleoside triphosphate hydrolases superfamily protein	Chr5:1611737-1615387 FORWARD LENGTH=2314	2314	0	AT5G05450	250774_at	0	0	2	1		BnaA10g24980D	4.38885	1.83077	-0.749595	7.35063	5.20536	-2.18636	1.80343e-08	0.0279036	0.774432	4.58081e-17	4.54552e-10	0.268859	BnaA10g24980D	-0.373505	0.30893	-0.665024	-3.33528	-3.06566	0.771744	0.825882	0.85049	0.676114	1.25354e-05	6.77597e-05	0.724639	BnaA10g24980D	-2.96178	-3.37459	1.43677	0.127223	0.0882404	0.908222
BnaCnng72540D	GSBRNA2T00014226001	243		AT2G37750.1		hypothetical protein	Chr2:15830870-15831592 FORWARD LENGTH=723	723	2e-48	AT2G37750	267178_at	2	0	23	0		BnaCnng72540D	4.386	4.00023	-1.16716	4.14109	4.28786	1.53125	2.13216e-20	7.90171e-17	0.573473	1.79572e-18	3.94947e-19	0.279237	BnaCnng72540D	-0.133071	-0.193805	0.378485	0.111846	-0.481436	-2.31992	0.918551	0.844698	0.846643	0.905905	0.448623	0.0205858	BnaCnng72540D	0.244916	-0.28763	-2.69841	1	1	0.408804
BnaA04g23660D	GSBRNA2T00123253001	684		AT2G41010.1	CAMBP25	calmodulin (CAM)-binding protein of 25 kDa	Chr2:17113798-17115047 REVERSE LENGTH=1250	1250	2e-144	AT2G41010	267069_at	0	3	7	2		BnaA04g23660D	4.38501	3.92496	-0.381108	3.58543	3.09184	0.871854	6.13245e-05	0.000996703	0.961266	0.00548932	0.0343225	0.839381	BnaA04g23660D	2.6379	3.20225	1.30397	3.43747	4.03536	0.0510035	0.0778897	0.0361813	0.526811	0.0021498	0.000428284	1	BnaA04g23660D	0.799573	0.833112	-1.25296	1	1	0.965309
BnaC07g47900D	GSBRNA2T00096243001	720		AT2G04050.1		MATE efflux family protein	Chr2:1337180-1339468 REVERSE LENGTH=1835	1835	0	AT2G04050	263402_at	1	2	10	0		BnaC07g47900D	4.3848	1.29855	0.111136	5.61228	2.90507	4.35063	3.66459e-07	0.19106	1	2.27702e-09	0.0013971	0.194989	BnaC07g47900D	0.816354	1.61977	-0.241425	-0.411132	0.0132533	-4.48091	0.634023	0.142274	1	0.76125	1	0.0678503	BnaC07g47900D	-1.22749	-1.60652	-4.23949	1	1	1
BnaA02g15410D	GSBRNA2T00116493001	444		AT1G71520.1		Integrase-type DNA-binding superfamily protein	Chr1:26938369-26939267 FORWARD LENGTH=899	899	1e-105	AT1G71520							BnaA02g15410D	4.38348	3.8199	3.07952	4.06185	5.1881	-0.479314	2.74123e-06	0.000455963	0.464706	1.56412e-05	2.9845e-07	0.984487	BnaA02g15410D	-0.678602	-0.768335	-3.11318	-0.356975	-2.13654	0.445654	0.69395	0.687637	0.324668	0.815824	0.0292496	0.932663	BnaA02g15410D	0.321627	-1.3682	3.55883	1	1	0.786072
BnaC06g41010D	GSBRNA2T00083858001	348		AT1G50732.1		transmembrane protein	Chr1:18802552-18803755 FORWARD LENGTH=1078	1078	2e-94	AT1G50732	258246_s_at	2	0	0	0		BnaC06g41010D	4.37914	1.62604	0.0729835	2.49824	-3.54861	-0.144766	1.40941e-09	0.346531	0.980118	0.059661	0.0591128	0.901243	BnaC06g41010D	0.483716	-1.90256	-0.170425	2.36461	3.2721	0.047325	0.904717	0.30098	0.769216	0.00021098	0.114687	0.974368	BnaC06g41010D	1.8809	5.17465	0.21775	1	0.41789	1
BnaAnng39160D	GSBRNA2T00021004001	885		AT3G02380.1	COL2	CONSTANS-like 2	Chr3:487069-489467 REVERSE LENGTH=2256	2256	0	AT3G02380	258497_at	4	3	5	6		BnaAnng39160D	4.37764	1.83139	3.27287	1.84805	2.42544	-0.278264	0.00904709	0.343835	0.135487	0.39498	0.215953	0.995815	BnaAnng39160D	1.52119	1.13772	-3.08419	4.05079	0.543675	0.466948	0.60278	0.72414	0.0704301	0.0335487	0.83683	0.866307	BnaAnng39160D	2.52959	-0.594049	3.55114	1	1	0.540901
BnaC03g33350D	GSBRNA2T00153694001	357		AT3G03150.1		hypothetical protein	Chr3:727516-729638 REVERSE LENGTH=864	864	4e-98	AT3G03150	258845_at	1	0	1	5		BnaC03g33350D	4.37534	2.20105	6.98514	-0.701764	-5.47792	-4.65275	0.0205992	0.297035	0.00731933	0.787546	0.0157967	0.127228	BnaC03g33350D	-3.47013	-2.87885	-4.55374	1.60697	4.80013	7.08415	0.130069	0.215508	0.0591983	0.511051	0.0426876	0.000454011	BnaC03g33350D	5.0771	7.67897	11.6379	0.494997	0.192771	0.00812152
BnaA06g18100D	GSBRNA2T00107271001	474		AT3G46230.1	HSP17.4	heat shock protein 17.4	Chr3:16984118-16984867 REVERSE LENGTH=724	724	4e-163	AT3G46230	252515_at	2	0	31	0		BnaA06g18100D	4.37396	1.08657	-0.179256	2.598	4.25917	0.675683	0.000175459	0.44607	1	0.026437	0.000644619	0.837836	BnaA06g18100D	-0.347831	0.440462	-0.642081	1.42813	-2.73213	-1.49702	0.906848	0.847818	0.745614	0.307494	0.0388237	0.28673	BnaA06g18100D	1.77596	-3.17259	-0.854939	0.994353	0.654915	0.988972
BnaA03g31250D	GSBRNA2T00111650001	420		AT3G08750.1		F-box and associated interaction domains-containing protein	Chr3:2656716-2657825 REVERSE LENGTH=1110	1110	9e-25	AT3G08750	258667_at	0	0	0	0		BnaA03g31250D	4.37338	4.67895	2.29983	3.35819	4.58514	-4.26126	4.53466e-12	1.15862e-12	0.638434	6.12568e-08	1.79242e-12	0.253767	BnaA03g31250D	-0.814269	-0.0193903	-4.32293	0.20092	0.0744255	2.23816	0.392809	1	0.0708573	0.852069	0.961321	0.534478	BnaA03g31250D	1.01519	0.0938158	6.56108	0.991837	1	0.493956
BnaA02g31810D	GSBRNA2T00120448001	330		AT5G25940.1		early nodulin-like protein	Chr5:9054122-9055255 REVERSE LENGTH=582	582	8e-113	AT5G25940	246863_at	0	0	1	0		BnaA02g31810D	4.36991	3.14734	0.172091	4.24496	3.17988	-0.0825459	4.92839e-52	1.67592e-29	0.844215	1.42379e-49	2.29798e-30	0.97714	BnaA02g31810D	-0.267048	-0.366095	-0.308814	-0.142095	-0.39863	-0.0541772	0.599924	0.391651	0.492908	0.764637	0.268391	0.961865	BnaA02g31810D	0.124953	-0.0325351	0.254637	1	1	0.979115
BnaA01g18450D	GSBRNA2T00021277001	2628	starvation	AT4G15530.2	PPDK	pyruvate orthophosphate dikinase	Chr4:8864615-8869319 REVERSE LENGTH=2977	2977	0	AT4G15530	245528_at	7	0	6	4		BnaA01g18450D	4.36822	1.48091	0.301492	2.42566	0.273479	1.23354	9.48502e-09	0.0686	0.911475	0.00119415	0.807136	0.346408	BnaA01g18450D	0.568367	1.17686	1.55654	2.51093	2.38429	0.624489	0.671081	0.21732	0.0677585	0.000873657	0.00226156	0.554935	BnaA01g18450D	1.94256	1.20743	-0.932051	0.598364	1	0.903122
BnaCnng68360D	GSBRNA2T00003436001	2343	HRG	AT3G23150.1	ETR2	Signal transduction histidine kinase, hybrid-type, ethylene sensor	Chr3:8254559-8257888 FORWARD LENGTH=3150	3150	0	AT3G23150	257922_at	1	0	48	1	HRG	BnaCnng68360D	4.36334	1.15474	-0.0137455	3.73808	1.25989	-2.16398	7.95394e-18	0.0320188	1	8.63631e-14	0.017147	0.725771	BnaCnng68360D	-0.254234	-0.123991	0.110912	0.371025	-0.229139	2.26115	0.819752	0.919315	1	0.611983	0.786817	0.530284	BnaCnng68360D	0.625259	-0.105148	2.15024	1	1	0.939089
BnaC02g35210D	GSBRNA2T00082530001	1068		AT2G03800.2	GEK1	D-aminoacyl-tRNA deacylase	Chr2:1156593-1159138 FORWARD LENGTH=1586	1586	0	AT2G03800	264032_at	0	0	0	0		BnaC02g35210D	4.35583	3.0733	-0.316021	3.86039	2.30977	0.0795545	1.59525e-46	2.44266e-25	0.643474	3.43574e-38	2.8606e-15	0.984104	BnaC02g35210D	-0.440055	-0.675246	-0.76891	0.0553791	0.0882848	-1.16449	0.296785	0.0592977	0.0316488	0.934159	0.878197	0.000294961	BnaC02g35210D	0.495434	0.763531	-0.395575	0.994317	0.803379	0.915952
BnaC01g31860D	GSBRNA2T00006634001	1545		AT3G21690.1		MATE efflux family protein	Chr3:7638584-7642389 FORWARD LENGTH=2215	2215	0	AT3G21690	258179_at	0	3	0	5		BnaC01g31860D	4.35541	1.11294	-0.746821	2.32157	-1.08338	0.337464	6.49436e-08	0.0983824	0.316142	0.239204	0.366522	0.779011	BnaC01g31860D	2.19925	1.08759	0.541351	4.23309	3.28391	-0.542935	0.355627	0.268186	0.392932	1.82918e-06	2.01523e-05	0.370066	BnaC01g31860D	2.03384	2.19632	-1.08429	1	0.704916	0.584482
BnaC03g06000D	GSBRNA2T00140346001	1416		AT5G13700.1	PAO1	polyamine oxidase 1	Chr5:4420069-4423095 REVERSE LENGTH=1693	1693	0	AT5G13700	250246_at	0	0	2	0		BnaC03g06000D	4.35355	2.99511	0.667693	4.13901	3.37992	-0.183956	3.60926e-24	1.57235e-12	0.607872	4.23405e-22	1.8142e-15	0.956028	BnaC03g06000D	-0.0690221	0.132094	-1.30392	0.145519	-0.252714	-0.452271	0.962622	0.893175	0.0565072	0.849845	0.706002	0.609945	BnaC03g06000D	0.214541	-0.384808	0.851649	1	1	0.868783
BnaC03g77910D	GSBRNA2T00008218001	585		AT1G51700.1	DOF1	DOF zinc finger protein 1	Chr1:19173880-19175228 FORWARD LENGTH=1349	1349	6e-117	AT1G51700	256185_at	0	0	2	2		BnaC03g77910D	4.35205	2.72472	-0.474098	4.59856	3.71349	0.596452	1.68122e-12	2.02836e-05	0.746905	3.19515e-13	6.89865e-09	0.689417	BnaC03g77910D	0.244107	0.616615	0.46588	-0.00239971	-0.372159	-0.604671	0.879087	0.55946	0.647461	1	0.689757	0.492566	BnaC03g77910D	-0.246507	-0.988773	-1.07055	1	1	0.796504
BnaA05g34890D	GSBRNA2T00043983001	243		AT2G37750.1		hypothetical protein	Chr2:15830870-15831592 FORWARD LENGTH=723	723	2e-48	AT2G37750	267178_at	2	0	23	0		BnaA05g34890D	4.35086	4.6799	-0.118933	3.72067	5.13843	0.0322851	1.32852e-25	2.34299e-27	1	8.16259e-20	4.63259e-32	1	BnaA05g34890D	-0.540456	0.0211479	-0.50388	0.0897329	-0.437379	-0.655097	0.369271	0.997558	0.93718	0.915915	0.43109	0.902972	BnaA05g34890D	0.630189	-0.458527	-0.151218	1	1	1
BnaAnng05740D	GSBRNA2T00067907001	243		AT2G37750.1		hypothetical protein	Chr2:15830870-15831592 FORWARD LENGTH=723	723	2e-48	AT2G37750	267178_at	2	0	23	0		BnaAnng05740D	4.35086	4.6799	-0.118933	3.72067	5.13843	0.0322854	1.32754e-25	2.34299e-27	1	8.15575e-20	4.63259e-32	1	BnaAnng05740D	-0.540456	0.0211483	-0.503879	0.0897329	-0.437379	-0.655097	0.36926	0.997558	0.93718	0.915915	0.431059	0.902972	BnaAnng05740D	0.630189	-0.458527	-0.151218	1	1	1
BnaC04g53570D	GSBRNA2T00020590001	243		AT2G37750.1		hypothetical protein	Chr2:15830870-15831592 FORWARD LENGTH=723	723	2e-48	AT2G37750	267178_at	2	0	23	0		BnaC04g53570D	4.35086	4.6799	-0.118933	3.72067	5.13843	0.0322855	1.32754e-25	2.34299e-27	1	8.15575e-20	4.63259e-32	1	BnaC04g53570D	-0.540456	0.0211483	-0.503879	0.0897329	-0.437379	-0.655097	0.36926	0.997558	0.93718	0.915915	0.431059	0.902972	BnaC04g53570D	0.630189	-0.458527	-0.151218	1	1	1
BnaC08g09450D	GSBRNA2T00061738001	243		AT2G37750.1		hypothetical protein	Chr2:15830870-15831592 FORWARD LENGTH=723	723	2e-48	AT2G37750	267178_at	2	0	23	0		BnaC08g09450D	4.35086	4.6799	-0.118933	3.72067	5.13843	0.0322855	1.32754e-25	2.34299e-27	1	8.15575e-20	4.63259e-32	1	BnaC08g09450D	-0.540456	0.0211483	-0.503879	0.0897329	-0.437379	-0.655097	0.36926	0.997558	0.93718	0.915915	0.431059	0.902972	BnaC08g09450D	0.630189	-0.458527	-0.151218	1	1	1
BnaA07g31990D	GSBRNA2T00081930001	867		AT1G75240.1	HB33	homeobox protein 33	Chr1:28241011-28242795 FORWARD LENGTH=1708	1708	0	AT1G75240	256452_at	0	0	0	9		BnaA07g31990D	4.34912	2.72336	1.96496	7.014	3.39821	0.317277	9.62102e-06	0.0501564	0.00619815	3.0177e-10	0.00480466	0.873973	BnaA07g31990D	1.43572	-0.0878262	-0.510769	-1.22917	-0.762673	1.13692	0.596011	0.996456	0.602845	0.0826282	0.531163	0.0768535	BnaA07g31990D	-2.66489	-0.674846	1.64769	0.976484	1	0.43984
BnaA10g25140D	GSBRNA2T00136282001	690		AT5G05250.1		hypothetical protein	Chr5:1556987-1558486 REVERSE LENGTH=1500	1500	0	AT5G05250	250828_at	0	10	27	0		BnaA10g25140D	4.34499	2.79303	5.13163	2.07448	0.656714	-0.549181	0.0387701	0.220796	0.0813162	0.341433	0.806334	0.97046	BnaA10g25140D	-2.7085	-2.81548	-5.20804	-0.437992	-0.679165	0.472773	0.324951	0.327831	0.0393008	0.902643	0.830277	0.929448	BnaA10g25140D	2.27051	2.13631	5.68081	1	1	0.396777
BnaC04g22030D	GSBRNA2T00089363001	909		AT3G60720.3	PDLP8	plasmodesmata-located protein 8	Chr3:22441771-22443874 FORWARD LENGTH=1492	1492	0	AT3G60720	251381_at	0	0	1	0		BnaC04g22030D	4.3444	2.80099	-0.202477	3.65798	2.6351	-0.0470663	1.08858e-53	3.60588e-22	0.811341	2.09013e-39	2.05929e-20	1	BnaC04g22030D	-0.291874	-0.332303	-0.32101	0.394546	-0.166405	-0.47642	0.605203	0.542302	0.48771	0.235388	0.711193	0.228175	BnaC04g22030D	0.68642	0.165898	-0.15541	0.769445	1	1
BnaA03g33840D	GSBRNA2T00137573001	381		AT3G15360.1	TRX-M4	thioredoxin M-type 4	Chr3:5188241-5189836 FORWARD LENGTH=1168	1168	9e-62	AT3G15360	258398_at	0	0	0	3		BnaA03g33840D	4.33915	3.44003	0.410973	2.5608	3.17681	-0.0104732	0.00374876	0.0155867	0.869652	0.200616	0.108866	1	BnaA03g33840D	0.0127965	1.69105	1.52255	1.79114	1.95428	1.944	1	0.532977	0.122981	0.271591	0.166724	0.0335607	BnaA03g33840D	1.77835	0.263224	0.421446	1	1	1
BnaC09g45450D	GSBRNA2T00104059001	597		AT5G11090.1		serine-rich protein-like protein	Chr5:3524677-3525846 FORWARD LENGTH=1170	1170	7e-72	AT5G11090	245905_at	1	0	35	1		BnaC09g45450D	4.33349	3.01202	0.695149	3.56682	2.91209	0.975384	9.54794e-26	1.47449e-13	0.344035	1.05124e-18	6.01797e-13	0.147938	BnaC09g45450D	-0.59041	-0.447847	0.0324611	0.17626	-0.347918	-0.247773	0.295497	0.480531	1	0.800353	0.552457	0.735378	BnaC09g45450D	0.76667	0.0999295	-0.280234	0.922817	1	1
BnaC05g50410D	GSBRNA2T00020595001	1137		AT1G25240.2		ENTH/VHS/GAT family protein	Chr1:8845142-8846726 FORWARD LENGTH=1585	1585	0	AT1G25240	245636_at	0	0	0	3		BnaC05g50410D	4.33335	3.42263	0.0928098	4.19468	4.09259	-0.154646	2.02403e-05	0.00292524	1	3.78923e-05	0.000119218	1	BnaC05g50410D	-0.959904	-0.747521	-0.291501	-0.821236	-1.41748	-0.0440452	0.581753	0.689642	1	0.526839	0.219252	1	BnaC05g50410D	0.138669	-0.669955	0.247456	1	1	1
BnaC05g04950D	GSBRNA2T00032078001	1368		AT1G07150.1	MAPKKK13	mitogen-activated protein kinase kinase kinase 13	Chr1:2194279-2195996 REVERSE LENGTH=1718	1718	0	AT1G07150	256045_at	0	0	6	0		BnaC05g04950D	4.33322	2.48066	1.20558	1.33746	0.674087	-0.299037	2.18315e-06	0.0185745	0.477429	0.183966	0.600568	0.962919	BnaC05g04950D	-0.13112	-0.516453	-0.150283	2.86464	1.29012	1.35434	0.968518	0.802266	0.97361	0.00185031	0.272012	0.250055	BnaC05g04950D	2.99576	1.80658	1.50462	0.310174	1	0.827273
BnaA09g38550D	GSBRNA2T00072563001	390		AT3G60520.1		zinc ion-binding protein	Chr3:22361431-22362579 REVERSE LENGTH=822	822	1e-148	AT3G60520	251372_at	0	0	31	0		BnaA09g38550D	4.3299	2.17418	0.17537	4.60648	2.87941	0.366806	2.33678e-19	5.95336e-06	0.934741	4.97661e-21	1.23732e-09	0.782275	BnaA09g38550D	0.183941	0.185545	0.345138	-0.0926373	-0.519691	0.153702	0.880804	0.855246	0.678195	0.927065	0.411548	0.891346	BnaA09g38550D	-0.276579	-0.705236	-0.191436	1	1	1
BnaA07g07060D	GSBRNA2T00128476001	1605		AT1G30760.1		FAD-binding Berberine family protein	Chr1:10918278-10920709 FORWARD LENGTH=1916	1916	0	AT1G30760	264527_at	2	0	0	15		BnaA07g07060D	4.32584	1.85158	-3.5948	4.45716	2.34871	0.179611	7.96862e-14	0.00233361	0.310479	2.69614e-14	6.98162e-05	1	BnaA07g07060D	-0.520723	-0.111244	0.0596689	-0.652044	-0.608373	-3.71475	0.593668	0.943675	1	0.3719	0.434888	0.164498	BnaA07g07060D	-0.131321	-0.497129	-3.77441	1	1	0.684979
BnaA01g36810D	GSBRNA2T00029553001	1098		AT3G20820.1		Leucine-rich repeat (LRR) family protein	Chr3:7280792-7282377 FORWARD LENGTH=1586	1586	0	AT3G20820	257974_at	0	0	3	9		BnaA01g36810D	4.32385	1.14807	1.07687	2.91898	1.95813	1.00544	1.17897e-18	0.0336934	0.117957	2.34659e-09	0.000326559	0.22219	BnaA01g36810D	0.587495	1.88189	1.58438	1.99236	1.07183	1.65581	0.449815	0.000605166	0.00243293	2.33129e-05	0.053563	0.000809861	BnaA01g36810D	1.40486	-0.810059	0.0714288	0.520499	1	1
BnaA03g07490D	GSBRNA2T00148992001	705		AT5G19140.1	AILP1	aluminum induced protein with YGL and LRDR motifs	Chr5:6423269-6426166 FORWARD LENGTH=1215	1215	0	AT5G19140	249922_at	2	0	27	0		BnaA03g07490D	4.32296	3.21352	-0.388692	3.70785	3.6942	0.702053	0.000129971	0.00723669	0.932251	0.00111163	0.00160245	0.819505	BnaA03g07490D	-0.606059	-0.154673	-0.0962484	0.00904263	-0.635346	-1.18699	0.783788	0.959988	1	1	0.704622	0.41747	BnaA03g07490D	0.615102	-0.480674	-1.09075	1	1	0.946677
BnaA01g18710D	GSBRNA2T00021316001	1179		AT1G65850.1		Disease resistance protein (TIR-NBS-LRR class) family	Chr1:24494734-24498485 FORWARD LENGTH=3111	3111	2e-57	AT1G65850	261968_at	0	0	0	0		BnaA01g18710D	4.32121	-5.92294	-0.00599391	-0.494794	-0.0510259	-0.735273	0.00220704	1.70103e-05	1	0.50819	0.977328	0.780433	BnaA01g18710D	-9.18787	-3.54091	-5.59791	-4.37186	-9.41283	-4.86863	1.85085e-19	7.42025e-08	0.00223688	1.79228e-09	8.18238e-19	0.0214394	BnaA01g18710D	4.816	-5.87192	0.729279	0.0625756	0.0129184	1
BnaC03g39160D	GSBRNA2T00123793001	894	starvation	AT3G15500.1	NAC3	NAC domain containing protein 3	Chr3:5234457-5236196 FORWARD LENGTH=1542	1542	0	AT3G15500	258395_at	7	0	19	2		BnaC03g39160D	4.32107	1.78062	2.29787	1.63841	1.71133	0.0156417	0.000443508	0.193643	0.64247	0.219668	0.203507	1	BnaC03g39160D	-1.02243	-0.192136	0.00679791	1.66023	-0.122841	2.28902	0.625737	0.954172	1	0.223104	0.968419	0.538057	BnaC03g39160D	2.68266	0.0692948	2.28222	0.74879	1	1
BnaC08g00970D	GSBRNA2T00145255001	876		AT1G04770.1		Tetratricopeptide repeat (TPR)-like superfamily protein	Chr1:1336274-1337849 REVERSE LENGTH=1284	1284	0	AT1G04770	261177_at	0	7	29	2		BnaC08g00970D	4.31968	0.664227	-0.576207	4.21508	1.24035	-0.857436	7.07873e-20	0.229082	0.515356	5.44099e-19	0.0103012	0.289257	BnaC08g00970D	-0.537826	0.0930011	-0.587052	-0.433222	-0.483123	-0.305823	0.446518	0.938692	0.360379	0.502667	0.446464	0.689627	BnaC08g00970D	0.104604	-0.576125	0.281229	1	1	1
BnaA09g30360D	GSBRNA2T00015767001	408		AT1G22810.1		Integrase-type DNA-binding superfamily protein	Chr1:8074231-8075037 REVERSE LENGTH=807	807	2e-103	AT1G22810	264202_at	0	0	4	0		BnaA09g30360D	4.31855	2.99238	0.146551	1.30238	2.73428	-3.06539	0.000395336	0.0587788	1	0.379435	0.0411663	0.582447	BnaA09g30360D	-0.865077	-2.03464	-0.804123	2.15109	-1.77655	2.40782	0.723393	0.321758	0.852489	0.113634	0.23948	0.526033	BnaA09g30360D	3.01617	0.258097	3.21194	0.697531	1	0.87499
BnaC04g08460D	GSBRNA2T00053921001	1386		AT2G36780.1		UDP-Glycosyltransferase superfamily protein	Chr2:15417364-15419391 REVERSE LENGTH=2028	2028	0	AT2G36780							BnaC04g08460D	4.31414	3.1093	0.176046	3.14669	3.26559	0.0435077	5.3722e-09	8.67458e-06	0.964116	0.000448105	1.13945e-05	1	BnaC04g08460D	0.527159	0.946898	0.207847	1.69461	0.790607	0.340386	0.831248	0.440231	0.889999	0.0165393	0.333828	0.753476	BnaC04g08460D	1.16745	-0.156291	0.132539	1	1	1
BnaA01g34940D	GSBRNA2T00052183001	513		AT4G19380.1		Long-chain fatty alcohol dehydrogenase family protein	Chr4:10568365-10572412 REVERSE LENGTH=2367	2367	3e-146	AT4G19380	254572_at	0	3	1	8		BnaA01g34940D	4.30984	2.96703	2.28192	3.23374	0.513297	-0.759886	6.71446e-10	0.00366285	0.638434	3.28158e-06	0.678916	0.836891	BnaA01g34940D	-0.780972	-1.56737	-4.74026	0.295126	0.88636	-1.69845	0.603604	0.299547	0.0296494	0.766049	0.418369	0.471663	BnaA01g34940D	1.0761	2.45373	3.04181	1	0.778544	0.826295
BnaCnng34100D	GSBRNA2T00025456001	1164	starvation	AT5G19120.1		Eukaryotic aspartyl protease family protein	Chr5:6414488-6415907 FORWARD LENGTH=1420	1420	0	AT5G19120	249923_at	10	0	31	0		BnaCnng34100D	4.30741	1.00609	0.404868	3.00408	0.4268	-0.0315479	2.55742e-21	0.0743866	0.879747	3.17761e-11	0.519092	1	BnaCnng34100D	0.173646	-0.0486444	-0.37254	1.47698	0.53065	0.0638759	0.890339	0.980959	0.823914	0.000892313	0.44391	1	BnaCnng34100D	1.30333	0.579295	0.436416	0.532635	1	1
BnaA07g21320D	GSBRNA2T00099331001	633	starvation	AT1G76600.1		poly polymerase	Chr1:28746833-28747848 FORWARD LENGTH=1016	1016	4e-139	AT1G76600	259979_at	7	0	35	0		BnaA07g21320D	4.30651	1.37828	0.965009	4.23951	1.62995	0.900071	9.56803e-08	0.12869	0.638434	2.27681e-07	0.0569591	0.670077	BnaA07g21320D	-0.00452681	-0.181512	-0.716243	0.0624728	-0.433181	-0.651305	1	0.927056	0.657042	0.979408	0.734175	0.643313	BnaA07g21320D	0.0669996	-0.251669	0.0649382	1	1	1
BnaC04g09100D	GSBRNA2T00141166001	771	starvation	AT2G36220.1		hypothetical protein	Chr2:15192480-15193698 FORWARD LENGTH=1219	1219	5e-151	AT2G36220	263931_at	6	0	31	0		BnaC04g09100D	4.30113	2.64578	1.25272	3.75337	3.04869	0.976541	5.85402e-12	3.41504e-05	0.418613	1.25767e-09	1.02149e-06	0.530777	BnaC04g09100D	-1.09717	-0.686079	-1.08613	-0.549409	-1.08899	-0.809954	0.144718	0.461975	0.369233	0.513137	0.121656	0.436351	BnaC04g09100D	0.547757	-0.402912	0.276178	1	1	1
BnaA03g20780D	GSBRNA2T00139002001	726		AT2G44380.1		Cysteine/Histidine-rich C1 domain family protein	Chr2:18323366-18324561 REVERSE LENGTH=1196	1196	1e-170	AT2G44380	267385_at	0	0	19	2		BnaA03g20780D	4.29932	1.13505	3.73319	6.57009	0.4664	3.36206	5.33752e-06	0.366402	0.306136	3.58244e-06	0.807812	0.429117	BnaA03g20780D	3.4596	1.14822	-0.0316903	1.18884	1.81686	0.339441	0.0799145	0.537095	1	0.251141	0.156642	0.945552	BnaA03g20780D	-2.27077	0.668647	0.371132	0.888904	1	1
BnaA08g31220D	GSBRNA2T00037785001	186		AT1G19960.1		transcription factor	Chr1:6927736-6928656 FORWARD LENGTH=921	921	1e-31	AT1G19960	261221_at	0	0	8	2		BnaA08g31220D	4.29682	4.88579	0.861287	4.12113	5.89407	0.762658	0.000167642	9.08094e-05	0.794713	0.000290337	3.86592e-06	0.852321	BnaA08g31220D	-1.5477	0.452413	0.157424	-1.37201	-0.555869	0.256052	0.330066	0.864112	0.995191	0.297111	0.744166	0.947646	BnaA08g31220D	0.175695	-1.00828	0.0986284	1	1	1
BnaC05g51440D	GSBRNA2T00069183001	423	starvation	AT1G32540.6	LOL1	lsd one like 1	Chr1:11767502-11769040 FORWARD LENGTH=1143	1143	2e-122	AT1G32540	256469_at	6	0	8	1		BnaC05g51440D	4.29532	1.84088	0.306543	-0.6351	1.1311	-0.336055	0.00161789	0.158112	0.860867	0.636813	0.288756	0.872322	BnaC05g51440D	-4.16985	-1.32763	0.209192	0.760572	-0.617846	0.851791	0.00559258	0.459363	0.881978	0.610651	0.637924	0.279722	BnaC05g51440D	4.93042	0.70978	0.642599	0.115025	1	0.940176
BnaC05g36960D	GSBRNA2T00044748001	402		AT3G16360.2	AHP4	HPT phosphotransmitter 4	Chr3:5554197-5555789 FORWARD LENGTH=863	863	2e-165	AT3G16360	259329_at	0	1	0	0		BnaC05g36960D	4.29312	5.20177	3.53398	7.41907	6.722	2.89344	0.000116263	2.50712e-05	0.0129332	3.52919e-08	2.40288e-07	0.0554605	BnaC05g36960D	1.78132	0.826263	-1.12494	-1.34463	-0.69397	-0.484402	0.440409	0.774729	0.520053	0.272808	0.645858	0.792989	BnaC05g36960D	-3.12595	-1.52023	0.640541	0.72201	1	1
BnaA05g35470D	GSBRNA2T00020609001	1395		AT2G29730.1	UGT71D1	UDP-glucosyl transferase 71D1	Chr2:12703469-12705206 FORWARD LENGTH=1738	1738	0	AT2G29730	266643_s_at	0	1	2	7		BnaA05g35470D	4.28984	2.94009	0.372735	3.14386	2.51767	-0.368177	2.68749e-21	1.01369e-09	0.703016	2.84039e-12	6.09521e-08	0.875361	BnaA05g35470D	-0.334085	-0.68537	3.95464	0.811894	-0.262952	4.69555	0.741047	0.367639	7.89669e-16	0.0988663	0.709095	2.9082e-19	BnaA05g35470D	1.14598	0.422419	0.740912	0.711759	1	0.905826
BnaC06g33000D	GSBRNA2T00103253001	1359		AT1G71980.1		Protease-associated (PA) RING/U-box zinc finger family protein	Chr1:27097703-27100202 FORWARD LENGTH=2215	2215	0	AT1G71980	260168_at	0	0	9	0		BnaC06g33000D	4.28414	2.30916	0.348418	4.06456	2.33288	0.418592	7.52625e-53	9.05568e-18	0.525376	1.68761e-48	3.36067e-18	0.448764	BnaC06g33000D	-0.255917	-0.235345	-0.0699508	-0.0363389	-0.259064	-0.140125	0.59906	0.622033	0.935375	0.958504	0.516261	0.787525	BnaC06g33000D	0.219578	-0.0237194	-0.0701746	1	1	1
BnaA09g02160D	GSBRNA2T00009872001	570		AT3G27830.2	RPL12-A	ribosomal protein L12-A	Chr3:10318505-10319920 FORWARD LENGTH=1009	1009	2e-147	AT3G27830							BnaA09g02160D	4.28347	0.0437421	-0.869741	0.00685843	1.01881	-0.625985	0.00120428	1	0.0378749	1	0.627017	0.262726	BnaA09g02160D	0.00354344	0.752173	2.1865	4.28015	-0.222891	1.94275	1	0.810665	7.19589e-13	0.00793081	0.944837	3.7785e-10	BnaA09g02160D	4.27661	-0.975064	-0.243756	1	1	0.993188
BnaC03g12040D	GSBRNA2T00141081001	822		AT5G59350.1		transmembrane protein	Chr5:23940745-23942268 FORWARD LENGTH=1524	1524	0	AT5G59350	247716_at	0	1	6	7		BnaC03g12040D	4.28243	1.50154	0.562234	4.27115	2.32251	-1.12241	1.65219e-07	0.110206	0.794995	3.16858e-07	0.00710975	0.564653	BnaC03g12040D	0.306616	0.221761	-0.23417	0.317889	-0.599206	1.45047	0.879111	0.909017	0.92072	0.814168	0.610825	0.187163	BnaC03g12040D	0.0112723	-0.820967	1.68464	1	1	0.738785
BnaA10g13360D	GSBRNA2T00047850001	231		AT2G31530.1	SCY2	SecY protein transport family protein	Chr2:13427011-13430632 FORWARD LENGTH=2101	2101	4e-13	AT2G31530	263425_at	0	0	0	1		BnaA10g13360D	4.27761	3.01458	-2.37993	-0.0151794	-0.0196543	-1.47841	0.424541	0.708004	0.815878	1	1	0.920234	BnaA10g13360D	0.0101418	1.12277	2.73655	4.30293	4.157	1.83502	1	0.817783	0.702978	0.551055	0.577154	0.804063	BnaA10g13360D	4.29279	3.03423	-0.901524	1	1	1
BnaA09g50960D	GSBRNA2T00052480001	1305		AT1G03220.1		Eukaryotic aspartyl protease family protein	Chr1:786832-788722 FORWARD LENGTH=1891	1891	0	AT1G03220	264365_s_at	0	0	22	0		BnaA09g50960D	4.27704	2.18786	0.194361	4.17378	2.19026	0.231888	3.49651e-09	0.00397369	0.993475	1.11276e-08	0.00294261	0.976758	BnaA09g50960D	0.534255	0.235779	-1.26912	0.637516	0.233374	-1.30665	0.674628	0.877485	0.291613	0.512281	0.855218	0.251171	BnaA09g50960D	0.10326	-0.0024049	-0.0375272	1	1	1
BnaC04g01740D	GSBRNA2T00024293001	312		AT2G41231.2		transmembrane protein	Chr2:17195292-17195819 FORWARD LENGTH=528	528	2e-100	AT2G41231							BnaC04g01740D	4.27219	4.42269	0.357439	2.0248	5.18646	-0.124726	0.000665507	0.00136944	0.960348	0.0626101	7.81942e-05	1	BnaC04g01740D	-2.91495	-0.035927	-0.174621	-0.667564	-0.799696	0.307543	0.070716	1	0.982773	0.643684	0.569586	0.928927	BnaC04g01740D	2.24739	-0.76377	0.482165	0.892974	1	1
BnaA06g40180D	GSBRNA2T00093630001	681		AT4G17900.1		PLATZ transcription factor family protein	Chr4:9945778-9948157 FORWARD LENGTH=1412	1412	4e-139	AT4G17900	254694_at	2	0	11	0		BnaA06g40180D	4.26975	2.80456	1.26204	5.86036	5.33317	-0.499428	2.23209e-18	1.94213e-08	0.114331	1.31984e-27	1.36217e-20	0.740272	BnaA06g40180D	2.23518	3.06139	-0.3608	0.644575	0.53278	1.40067	2.54603e-05	1.58917e-07	0.727213	0.278509	0.412805	0.0256663	BnaA06g40180D	-1.59061	-2.52861	1.76147	0.377826	0.0640099	0.365543
BnaA05g06740D	GSBRNA2T00116931001	255		AT3G23450.3		transmembrane protein	Chr3:8410322-8412193 FORWARD LENGTH=1812	1812	9e-22	AT3G23450	258289_at	0	0	2	2		BnaA05g06740D	4.26467	-0.401192	1.42118	2.92298	1.20537	-1.18255	0.000860638	0.865074	0.681948	0.0358561	0.44748	0.779237	BnaA05g06740D	-0.510619	0.193442	-1.32434	0.83107	-1.41312	1.27939	0.899286	0.958193	0.59856	0.631976	0.453999	0.592828	BnaA05g06740D	1.34169	-1.60656	2.60373	1	1	0.81684
BnaA01g10750D	GSBRNA2T00131534001	1707		AT4G20830.1		FAD-binding Berberine family protein	Chr4:11155453-11157806 FORWARD LENGTH=1975	1975	0	AT4G20830	254432_at	1	0	16	0		BnaA01g10750D	4.26389	1.88574	-0.256487	4.10269	2.46273	-0.0233952	5.08616e-28	9.69463e-07	0.794468	2.78344e-26	7.62609e-11	1	BnaA01g10750D	-0.129417	0.0340617	0.307284	0.0317864	-0.542925	0.0741921	0.899405	0.982008	0.620974	0.979015	0.262048	0.955666	BnaA01g10750D	0.161204	-0.576987	-0.233092	1	1	1
BnaUnng04370D	GSBRNA2T00015060001	312		AT1G80190.3	PSF1	partner of SLD five 1	Chr1:30158923-30161654 FORWARD LENGTH=1504	1504	0.04	AT1G80190	262043_at	4	0	1	1		BnaUnng04370D	4.25559	-0.992824	2.67463	2.48418	-3.00736	-3.41203	0.129787	0.787639	0.698575	0.362271	0.447777	0.674634	BnaUnng04370D	-0.0122852	1.30947	0.83311	1.75913	3.32401	6.91977	1	0.770622	0.860773	0.722404	0.405052	0.119798	BnaUnng04370D	1.77141	2.01454	6.08666	1	1	0.767046
BnaA03g22150D	GSBRNA2T00138846001	549		AT2G28520.1	VHA-A1	vacuolar proton ATPase A1	Chr2:12209800-12216077 FORWARD LENGTH=3225	3225	0	AT2G28520	264080_at	0	0	0	2		BnaA03g22150D	4.24915	4.94828	-4.6471	2.4206	5.69089	0.480526	0.0585092	0.0609202	0.302777	0.294522	0.0277218	0.984951	BnaA03g22150D	-5.24031	0.341497	-2.23833	-3.41177	-0.401106	-7.36596	0.0401845	0.872432	0.500103	0.189582	0.948251	0.01427	BnaA03g22150D	1.82855	-0.742603	-5.12763	1	1	0.658745
BnaC02g09560D	GSBRNA2T00059098001	150		AT4G36870.1	BLH2	BEL1-like homeodomain 2	Chr4:17369195-17373930 FORWARD LENGTH=2655	2655	0.06	AT4G36870	246209_at	3	0	0	5		BnaC02g09560D	4.24065	-3.85331	-0.109484	-2.41825	-0.518765	0.127967	0.0761712	0.170475	1	0.286141	0.898726	1	BnaC02g09560D	-4.17427	0.706042	0.297149	2.48463	-2.6285	0.0596975	0.0936401	0.894637	1	0.442728	0.364021	1	BnaC02g09560D	6.65891	-3.33454	-0.237451	0.374425	1	1
BnaCnng60100D	GSBRNA2T00077067001	270		AT2G03810.7		18S pre-ribosomal assembly protein gar2-like protein	Chr2:1161985-1164575 FORWARD LENGTH=2167	2167	1e-21	AT2G03810	264036_at	0	0	0	0		BnaCnng60100D	4.2389	-2.00099	-0.0231231	1.9862	2.32096	0.871011	0.0104362	0.257678	1	0.0862834	0.0501681	0.75313	BnaCnng60100D	-9.50146	-4.69787	-8.41879	-7.24876	-9.01982	-9.31292	3.31673e-09	0.000254661	8.80599e-06	4.78819e-08	6.99474e-10	4.22031e-07	BnaCnng60100D	2.2527	-4.32194	-0.894135	0.856487	0.414939	1
BnaA09g34500D	GSBRNA2T00129590001	612		AT3G54680.1		proteophosphoglycan-like protein	Chr3:20244284-20246080 FORWARD LENGTH=1311	1311	2e-67	AT3G54680	251859_at	0	0	1	2		BnaA09g34500D	4.23587	3.2691	0.702848	3.64733	2.93706	-0.189935	1.76783e-41	1.1457e-25	0.185976	4.87588e-32	9.51554e-22	0.880891	BnaA09g34500D	-0.275187	-0.505119	-0.137572	0.313353	-0.173078	0.755211	0.655667	0.276289	0.864745	0.455383	0.730842	0.0632524	BnaA09g34500D	0.588541	0.332041	0.892782	0.943041	1	0.557707
BnaC03g46490D	GSBRNA2T00150160001	189		AT5G08570.3		Pyruvate kinase family protein	Chr5:2778125-2780581 FORWARD LENGTH=2037	2037	0.96	AT5G08570	250526_at	0	1	2	1		BnaC03g46490D	4.23539	-0.0102274	-0.0029894	1.00366	2.08451	0.139659	0.00771444	1	1	0.550528	0.201629	1	BnaC03g46490D	-3.11876	-2.36185	-6.55203	0.112971	-4.45658	-6.69468	0.124241	0.345451	0.000757466	0.974648	0.0187673	0.000421469	BnaC03g46490D	3.23173	-2.09473	-0.142649	0.723605	1	1
BnaAnng30630D	GSBRNA2T00088447001	567		AT5G63530.2	FP3	farnesylated protein 3	Chr5:25433266-25435817 FORWARD LENGTH=1383	1383	4e-157	AT5G63530	247331_at	0	2	1	5		BnaAnng30630D	4.22625	4.21	0.128483	2.77031	4.0131	-0.124108	3.52334e-15	4.19741e-14	0.973979	9.51336e-08	2.14066e-13	0.986088	BnaAnng30630D	-1.12304	-0.2476	-0.020742	0.332899	-0.0506986	0.231849	0.0913485	0.844466	1	0.672366	0.970746	0.807836	BnaAnng30630D	1.45594	0.196901	0.252591	0.576982	1	1
BnaA08g28110D	GSBRNA2T00089700001	1953		AT1G69730.1		Wall-associated kinase family protein	Chr1:26228565-26231375 REVERSE LENGTH=2553	2553	2e-111	AT1G69730	260419_at	0	3	0	3		BnaA08g28110D	4.22447	4.1165	0.0103535	3.10859	3.44441	-0.017601	1.39084e-23	3.85045e-21	1	1.436e-13	8.35583e-16	1	BnaA08g28110D	-0.143847	-0.413312	-0.0343466	0.972025	0.258783	-0.00639205	0.910663	0.613005	1	0.0259177	0.687541	1	BnaA08g28110D	1.11587	0.672095	0.0279545	0.660575	1	1
BnaA06g04160D	GSBRNA2T00156315001	3039		AT1G07650.1		Leucine-rich repeat transmembrane protein kinase	Chr1:2359111-2366736 REVERSE LENGTH=4064	4064	0	AT1G07650	261434_at	2	0	3	0		BnaA06g04160D	4.22368	2.19151	-0.00923085	2.64254	2.63225	0.319114	9.57956e-18	1.04883e-05	1	2.69937e-08	6.15618e-08	0.817181	BnaA06g04160D	-1.19426	-0.0331819	-0.829018	0.386882	-0.473928	-1.15736	0.0312742	0.990579	0.167087	0.574495	0.475844	0.027001	BnaA06g04160D	1.58114	-0.440746	-0.328345	0.338168	1	1
BnaC05g07700D	GSBRNA2T00100364001	945		AT3G56580.3		RING/U-box superfamily protein	Chr3:20961589-20963749 FORWARD LENGTH=1369	1369	6e-177	AT3G56580	251708_at	0	0	0	1		BnaC05g07700D	4.21901	2.33933	0.192781	3.04828	1.68276	-0.116808	1.83611e-15	3.80572e-05	0.933258	4.78241e-09	0.00391505	0.994752	BnaC05g07700D	-0.761756	-0.0812756	-0.0603063	0.408968	0.575288	0.249283	0.353388	0.964818	0.995191	0.571663	0.418163	0.801703	BnaC05g07700D	1.17072	0.656564	0.309589	0.81869	1	1
BnaA09g04610D	GSBRNA2T00009565001	582		AT5G25280.2		serine-rich protein-like protein	Chr5:8773792-8776008 FORWARD LENGTH=2120	2120	8e-84	AT5G25280	246917_at	0	0	9	0		BnaA09g04610D	4.21713	3.96827	0.433102	3.34913	3.97004	1.20281	1.04694e-18	2.86539e-16	0.665712	7.90106e-13	1.93127e-16	0.077644	BnaA09g04610D	-0.915519	-0.487294	-0.62972	-0.0475209	-0.489059	-1.39943	0.10116	0.510399	0.325926	0.970911	0.447222	0.00428821	BnaA09g04610D	0.867998	-0.00176441	-0.769708	0.930923	1	0.817082
BnaA02g34120D	GSBRNA2T00047508001	915	starvation	AT5G64260.1	EXL2	EXORDIUM like 2	Chr5:25703649-25705339 FORWARD LENGTH=1691	1691	0	AT5G64260	247280_at	8	0	12	1		BnaA02g34120D	4.21632	1.00712	0.364364	3.55943	1.12067	-0.270957	2.33462e-13	0.124054	0.814987	5.09181e-10	0.070093	0.932741	BnaA02g34120D	2.48984	3.025	2.22385	3.14674	2.91144	2.85917	1.17704e-05	9.39352e-08	0.000472252	1.92848e-08	2.2472e-07	6.70545e-06	BnaA02g34120D	0.656894	-0.113557	0.635322	1	1	0.952564
BnaC01g41700D	GSBRNA2T00042295001	1212		AT4G17350.1		auxin canalization protein (DUF828)	Chr4:9701132-9703574 FORWARD LENGTH=1884	1884	0	AT4G17350	245416_at	0	0	2	1		BnaC01g41700D	4.21262	1.8479	-0.0134538	4.1285	2.0772	0.215325	3.54355e-21	5.2179e-05	1	2.6199e-20	3.30026e-06	0.898929	BnaC01g41700D	-0.240592	-0.245913	-0.389421	-0.156465	-0.475213	-0.6182	0.809165	0.782516	0.588649	0.843214	0.427853	0.296307	BnaC01g41700D	0.0841279	-0.2293	-0.228779	1	1	1
BnaA04g28830D	GSBRNA2T00012092001	594		AT2G32530.1	CSLB03	cellulose synthase-like B3	Chr2:13809019-13813572 FORWARD LENGTH=2617	2617	0	AT2G32530							BnaA04g28830D	4.21228	-0.616406	0.458351	-3.51099	-0.887571	-0.149638	0.0112871	0.827516	0.918293	0.0847481	0.716869	1	BnaA04g28830D	-3.50012	-0.498127	1.74962	4.22316	-0.226962	2.35761	0.079959	0.890512	0.270019	0.0391769	0.964245	0.094546	BnaA04g28830D	7.72328	0.271165	0.607989	0.064813	1	1
BnaA02g14100D	GSBRNA2T00082787001	363		AT1G68880.1	bZIP	basic leucine-zipper 8	Chr1:25893971-25895056 REVERSE LENGTH=1086	1086	3e-93	AT1G68880	260030_at	0	0	5	2		BnaA02g14100D	4.21176	2.41061	-0.0114421	8.63461	6.59341	-2.07849	4.6083e-11	0.00044277	1	3.0407e-29	1.28763e-22	0.730978	BnaA02g14100D	1.64635	0.253456	-2.03727	-2.7765	-3.92934	0.0297783	0.178573	0.883897	0.547939	7.11513e-07	1.11851e-11	1	BnaA02g14100D	-4.42285	-4.18279	2.06705	0.00310899	0.00182352	1
BnaC03g39050D	GSBRNA2T00123781001	354		AT3G16530.1		Legume lectin family protein	Chr3:5624326-5625519 REVERSE LENGTH=1194	1194	1e-46	AT3G16530	257206_at	0	1	7	8		BnaC03g39050D	4.21174	2.25979	-1.33828	4.67481	0.987034	-1.85414	0.0228925	0.317253	0.672437	0.0242195	0.709716	0.589347	BnaC03g39050D	0.00908335	-1.69907	0.68667	-0.453982	-0.426316	1.20253	1	0.550138	0.83648	0.873571	0.915028	0.613292	BnaC03g39050D	-0.463066	1.27275	0.51586	1	1	1
BnaA03g56210D	GSBRNA2T00017758001	126		AT5G59540.2		2-oxoglutarate (2OG) and Fe(II)-dependent oxygenase superfamily protein	Chr5:23996073-23997590 REVERSE LENGTH=1414	1414	3e-43	AT5G59540	247679_at	0	0	3	14		BnaA03g56210D	4.20252	0.0376397	0.892931	0.0277784	0.0125941	0.670687	0.015253	1	0.780002	1	1	0.866735	BnaA03g56210D	0.0156265	0.0202491	-0.412403	4.19037	0.0452946	-0.190159	1	1	0.915916	0.0497715	1	0.973824	BnaA03g56210D	4.17474	0.0250456	0.222244	1	1	1
BnaC03g68660D	GSBRNA2T00116356001	1467		AT1G50460.1	HKL1	hexokinase-like 1	Chr1:18693644-18697706 FORWARD LENGTH=2161	2161	0	AT1G50460	261851_at	0	0	4	0		BnaC03g68660D	4.20223	1.77801	0.174546	3.43104	1.81603	-0.532172	2.13598e-10	0.0121561	0.973576	6.51159e-07	0.01571	0.815852	BnaC03g68660D	1.59572	2.09005	1.28118	2.36691	2.05203	1.98789	0.0455457	0.00576524	0.146135	0.000267827	0.00272341	0.0132335	BnaC03g68660D	0.771188	-0.0380207	0.706718	1	1	0.959027
BnaC09g20290D	GSBRNA2T00033469001	1464	starvation	AT5G47560.1	TDT	tonoplast dicarboxylate transporter	Chr5:19287369-19291103 REVERSE LENGTH=2905	2905	0	AT5G47560	248756_at	6	0	1	7		BnaC09g20290D	4.20155	2.52732	-0.216678	0.482386	-0.66631	-0.479714	6.59377e-07	0.00593087	0.966453	0.747666	0.682596	0.843294	BnaC09g20290D	2.38104	1.44183	0.313364	6.1002	4.63546	0.576399	0.0279549	0.286124	0.8531	3.95123e-11	4.07918e-06	0.639045	BnaC09g20290D	3.71916	3.19363	0.263035	0.190445	0.539632	1
BnaA01g32190D	GSBRNA2T00072847001	186		AT3G09620.2		P-loop containing nucleoside triphosphate hydrolases superfamily protein	Chr3:2949152-2952220 REVERSE LENGTH=2985	2985	0.0001	AT3G09620	258725_at	0	0	2	0		BnaA01g32190D	4.19573	0.395236	0.287581	4.56534	-0.0445402	0.809761	0.00483634	0.846955	0.975966	0.0148906	1	0.798912	BnaA01g32190D	1.38501	1.15893	1.08798	1.0154	1.59871	0.565796	0.618104	0.58981	0.545832	0.584101	0.353178	0.779224	BnaA01g32190D	-0.369608	0.439777	-0.52218	1	1	1
BnaC09g52810D	GSBRNA2T00035895001	327		AT5G01110.2		Tetratricopeptide repeat (TPR)-like superfamily protein	Chr5:41768-44512 REVERSE LENGTH=2745	2745	1.8	AT5G01110	251128_at	0	0	0	4		BnaC09g52810D	4.19362	0.978151	-3.33215	0.125379	-0.259083	-3.35302	0.153388	0.783014	0.543293	0.986904	0.955054	0.649811	BnaC09g52810D	5.84248	8.45405	6.93951	9.91072	9.69129	6.96038	0.134487	0.0292669	0.102262	0.0119619	0.014387	0.111938	BnaC09g52810D	4.06824	1.23723	0.020871	1	1	1
BnaA09g06630D	GSBRNA2T00094585001	1017		AT5G63530.2	FP3	farnesylated protein 3	Chr5:25433266-25435817 FORWARD LENGTH=1383	1383	0	AT5G63530	247331_at	0	2	1	5		BnaA09g06630D	4.19205	3.52499	-0.00987742	3.89318	3.20937	-0.0669276	6.22225e-18	6.13362e-13	1	9.33255e-16	3.93627e-11	1	BnaA09g06630D	-0.247111	-0.238063	-0.00190821	0.0517562	0.0775644	0.055142	0.81867	0.80863	1	0.96729	0.941801	0.989743	BnaA09g06630D	0.298867	0.315628	0.0570502	1	1	1
BnaCnng62910D	GSBRNA2T00086546001	222	HRG/starv	AT4G39675.1		hypothetical protein	Chr4:18413775-18414240 FORWARD LENGTH=466	466	4e-26	AT4G39675	252882_at	9	0	42	0	HRG	BnaCnng62910D	4.18826	3.15686	-0.623372	4.17098	3.48705	0.205027	4.69169e-12	2.58876e-07	0.614373	7.03072e-12	1.0904e-08	0.952051	BnaCnng62910D	-0.746257	-0.554017	0.251722	-0.728972	-0.884207	-0.576677	0.378568	0.555564	0.840908	0.334364	0.221361	0.494904	BnaCnng62910D	0.0172844	-0.33019	-0.828399	1	1	0.879751
BnaA03g16240D	GSBRNA2T00141870001	372		AT2G35658.3		transmembrane protein	Chr2:14990379-14990931 REVERSE LENGTH=439	439	4e-66	AT2G35658							BnaA03g16240D	4.18752	2.12629	0.153585	3.77677	3.54694	0.712846	6.00967e-06	0.0435712	1	1.46518e-05	0.000110877	0.746147	BnaA03g16240D	-1.74611	-0.413467	-0.21502	-1.33536	-1.83412	-0.774281	0.18375	0.851452	0.937997	0.154382	0.0465887	0.540889	BnaA03g16240D	0.410745	-1.42065	-0.559261	1	1	1
BnaA02g09670D	GSBRNA2T00041423001	963		AT5G54300.1		cotton fiber-like protein (DUF761)	Chr5:22053969-22055443 REVERSE LENGTH=1383	1383	2e-176	AT5G54300	248205_at	1	0	4	5		BnaA02g09670D	4.18288	1.82531	-0.617873	2.6354	1.55435	-0.529807	3.08737e-08	0.0212242	0.645683	0.000977798	0.0822093	0.800061	BnaA02g09670D	-0.45504	0.887872	2.65505	1.09243	1.15884	2.56698	0.832855	0.490542	0.00012159	0.174683	0.185829	0.000380187	BnaA02g09670D	1.54747	0.270964	-0.0880662	0.93336	1	1
BnaA01g12840D	GSBRNA2T00072678001	1539		AT4G23030.1		MATE efflux family protein	Chr4:12072760-12074580 FORWARD LENGTH=1821	1821	0	AT4G23030	254292_at	0	0	0	2		BnaA01g12840D	4.17603	4.2972	1.64354	4.92283	4.66748	-1.97122	0.00110761	0.00305326	0.703131	0.000325493	0.00132165	0.635547	BnaA01g12840D	0.697415	0.285574	-2.26988	-0.0493857	-0.0847156	1.34488	0.805354	0.935406	0.359134	0.99456	0.987372	0.671068	BnaA01g12840D	-0.7468	-0.370289	3.61477	1	1	0.74364
BnaC04g09060D	GSBRNA2T00141161001	168		AT5G23260.2	TT16	K-box region and MADS-box transcription factor family protein	Chr5:7835965-7838555 FORWARD LENGTH=1200	1200	0.84	AT5G23260	249851_at	0	0	0	0		BnaC04g09060D	4.17551	2.22025	-0.259208	4.19797	2.11486	0.448159	1.452e-14	9.41375e-05	0.915619	1.95272e-14	0.000168738	0.774586	BnaC04g09060D	-0.0799783	0.0243277	-0.421786	-0.102435	0.129722	-1.12915	0.968036	0.999107	0.683982	0.92855	0.903138	0.115344	BnaC04g09060D	-0.0224562	0.105395	-0.707366	1	1	0.927004
BnaA05g32500D	GSBRNA2T00076108001	480		AT3G03270.2		Adenine nucleotide alpha hydrolases-like superfamily protein	Chr3:761004-763369 REVERSE LENGTH=1906	1906	0	AT3G03270	258879_at	0	2	52	0		BnaA05g32500D	4.17479	1.72533	0.744389	3.83096	2.0782	0.311038	1.14366e-51	1.18375e-10	0.0698646	6.90971e-45	4.21866e-15	0.641881	BnaA05g32500D	-0.629873	-0.407225	-0.858487	-0.286045	-0.760094	-0.425137	0.0443756	0.279143	0.00726279	0.449216	0.00858477	0.250866	BnaA05g32500D	0.343828	-0.352869	0.433351	1	1	0.86548
BnaC04g26410D	GSBRNA2T00071078001	489		AT1G52420.1		UDP-Glycosyltransferase superfamily protein	Chr1:19527822-19531443 FORWARD LENGTH=2787	2787	3e-18	AT1G52420	262155_at	0	0	0	2		BnaC04g26410D	4.17442	2.99565	0.353063	3.30747	2.15981	-1.08877	3.24857e-06	0.00172869	0.927265	0.000213437	0.0218698	0.582381	BnaC04g26410D	-0.889216	-0.8793	-1.4693	-0.0222581	-0.0434658	-0.0274753	0.543774	0.530418	0.213512	1	0.992083	1	BnaC04g26410D	0.866958	0.835834	1.44183	1	1	0.832833
BnaA09g51390D	GSBRNA2T00052426001	195		AT4G01690.1	PPOX	Flavin containing amine oxidoreductase family	Chr4:729863-732433 FORWARD LENGTH=1804	1804	9e-08	AT4G01690	255537_at	0	2	0	7		BnaA09g51390D	4.16848	4.33132	-0.368343	6.63525	4.81012	-1.86164	4.16823e-05	0.00133412	0.951061	4.20667e-06	0.000188545	0.505739	BnaA09g51390D	3.02603	-0.0475241	-0.0120022	0.559261	-0.526328	1.4813	0.161518	1	1	0.682726	0.725688	0.458933	BnaA09g51390D	-2.46677	-0.478804	1.4933	0.881337	1	0.925492
BnaC02g20240D	GSBRNA2T00031019001	408		AT1G70780.1		hypothetical protein	Chr1:26695166-26696392 REVERSE LENGTH=1136	1136	8e-95	AT1G70780	262262_at	0	0	2	0		BnaC02g20240D	4.16829	-0.519004	-0.00389684	2.00003	0.102278	-0.0210449	0.000513822	0.752397	1	0.041668	0.957716	1	BnaC02g20240D	-3.16523	-1.45635	-0.0313731	-0.996967	-2.07763	-0.0142251	0.0301757	0.264196	1	0.396518	0.0737472	1	BnaC02g20240D	2.16826	-0.621282	0.0171481	0.88466	1	1
BnaC05g07480D	GSBRNA2T00100399001	501		AT4G04870.1	CLS	cardiolipin synthase	Chr4:2461674-2464150 REVERSE LENGTH=1402	1402	6e-47	AT4G04870	255300_at	0	0	0	2		BnaC05g07480D	4.16576	1.34549	-3.07903	0.55646	0.360113	-1.34301	2.25278e-07	0.204767	0.445168	0.441197	0.668168	0.23731	BnaC05g07480D	-5.11486	-3.7523	-5.14831	-1.50556	-2.76692	-6.88433	6.16842e-11	7.74088e-07	2.29222e-08	0.0240319	6.56592e-05	4.11368e-06	BnaC05g07480D	3.6093	0.985376	-1.73602	0.0216312	1	0.895568
BnaC09g25420D	GSBRNA2T00118907001	1059		AT4G08770.1	Prx37	Peroxidase superfamily protein	Chr4:5598037-5600398 REVERSE LENGTH=1399	1399	0	AT4G08770	255110_at	0	3	20	2		BnaC09g25420D	4.16433	5.57049	0.327912	3.86564	4.9499	-0.54766	6.21231e-14	5.69263e-21	0.863457	2.91917e-12	1.4733e-17	0.797504	BnaC09g25420D	-0.0391051	-0.58889	1.14604	0.259587	0.0317039	2.02161	0.991116	0.481317	0.167192	0.774385	0.989377	0.00619364	BnaC09g25420D	0.298692	0.620594	0.875572	1	1	0.908962
BnaCnng26370D	GSBRNA2T00013577001	633		AT3G21870.1	CYCP2;1	cyclin p2;1	Chr3:7703799-7704958 REVERSE LENGTH=906	906	0	AT3G21870	256894_at	4	0	2	2		BnaCnng26370D	4.16361	2.18339	0.207404	-0.585344	-4.3192	-0.0979672	1.09019e-06	0.160666	0.903124	0.700142	0.01178	0.998845	BnaCnng26370D	-1.62954	-2.66887	-0.281082	3.11941	3.83371	0.0242891	0.321377	0.0705191	0.746693	0.000243205	0.045647	1	BnaCnng26370D	4.74895	6.50259	0.305372	0.0507234	0.106161	1
BnaAnng40920D	GSBRNA2T00028300001	702		AT2G31230.1	ERF15	ethylene-responsive element binding factor 15	Chr2:13306431-13307572 REVERSE LENGTH=1142	1142	0	AT2G31230	264083_at	0	0	2	0		BnaAnng40920D	4.162	4.11275	2.1631	3.22494	3.85682	0.227603	7.55257e-32	6.81066e-30	0.00930838	1.48206e-20	4.91514e-27	0.941839	BnaAnng40920D	-0.333882	-0.120774	-1.4053	0.603182	0.135158	0.530198	0.606617	0.893276	0.105458	0.137708	0.828102	0.520617	BnaAnng40920D	0.937064	0.255932	1.9355	0.637624	1	0.387246
BnaC03g16970D	GSBRNA2T00024510001	1338		AT2G30500.2	NET4B	Kinase interacting (KIP1-like) family protein	Chr2:12998105-13000825 REVERSE LENGTH=2211	2211	0	AT2G30500	267518_at	0	0	8	0		BnaC03g16970D	4.16099	2.65062	0.452167	4.13879	2.43141	-0.113861	4.79426e-09	0.000310714	0.793967	9.22698e-09	0.000779327	1	BnaC03g16970D	0.0278376	0.0635909	-0.141727	0.0500396	0.282803	0.424301	0.999615	0.981407	0.951939	0.98249	0.812715	0.705117	BnaC03g16970D	0.022202	0.219212	0.566028	1	1	0.98115
BnaC03g55840D	GSBRNA2T00144045001	474		AT3G46230.1	HSP17.4	heat shock protein 17.4	Chr3:16984118-16984867 REVERSE LENGTH=724	724	4e-156	AT3G46230	252515_at	2	0	31	0		BnaC03g55840D	4.16089	1.26658	-0.126095	3.41549	4.10195	0.0932314	1.62364e-05	0.267228	1	0.000429082	7.36519e-05	1	BnaC03g55840D	-0.796193	-0.20386	-0.744211	-0.0507891	-3.03923	-0.963537	0.630002	0.930824	0.612375	0.990259	0.00346818	0.451624	BnaC03g55840D	0.745404	-2.83537	-0.219327	1	0.593137	1
BnaA06g17580D	GSBRNA2T00107203001	75		AT3G47580.1		Leucine-rich repeat protein kinase family protein	Chr3:17532612-17536059 FORWARD LENGTH=3360	3360	3e-13	AT3G47580							BnaA06g17580D	4.15586	1.33928	0.0512614	3.20587	2.28236	-0.051122	0.00231928	0.435056	1	0.0199762	0.0858596	1	BnaA06g17580D	-1.05785	-0.51081	-0.110512	-0.107863	-1.45388	-0.00812833	0.751292	0.860121	1	0.971657	0.316378	1	BnaA06g17580D	0.949989	-0.943072	0.102383	1	1	1
BnaC05g19570D	GSBRNA2T00084501001	426		AT1G24147.1		transmembrane protein	Chr1:8542212-8543545 FORWARD LENGTH=933	933	7e-26	AT1G24147							BnaC05g19570D	4.15454	0.617539	1.08028	4.44011	3.15538	1.25417	0.00338937	0.704466	0.206188	0.0042492	0.0994975	0.154789	BnaC05g19570D	-0.0185181	3.19062	0.337023	-0.304082	0.652785	0.163124	1	0.119923	0.745327	0.863027	0.736934	0.901015	BnaC05g19570D	-0.285564	-2.53784	-0.173898	1	1	1
BnaC06g39250D	GSBRNA2T00148028001	1365		AT1G78830.1		Curculin-like (mannose-binding) lectin family protein	Chr1:29636818-29638773 REVERSE LENGTH=1956	1956	0	AT1G78830							BnaC06g39250D	4.14554	1.48019	-0.11691	2.71503	0.358904	-1.0753	2.96956e-18	0.00261114	0.97596	4.18246e-09	0.550646	0.140008	BnaC06g39250D	-0.857999	-0.790676	-1.60134	0.572512	0.330613	-0.642959	0.133218	0.187286	0.00102408	0.34566	0.645858	0.288838	BnaC06g39250D	1.43051	1.12129	0.958386	0.416278	0.855735	0.702776
BnaC06g18100D	GSBRNA2T00028909001	765		AT5G28420.1		Pentatricopeptide repeat (PPR) superfamily protein	Chr5:10364614-10365468 FORWARD LENGTH=855	855	1.2	AT5G28420	246177_at	0	0	0	0		BnaC06g18100D	4.13743	0.0363106	-0.143252	0.711156	1.36221	0.616112	0.01487	1	1	0.634322	0.325013	0.871936	BnaC06g18100D	-9.04045	-4.88104	1.01595	-5.61418	-6.20694	0.256591	1.01839e-07	0.000524762	0.572702	4.86441e-05	1.21881e-05	0.938529	BnaC06g18100D	3.42627	-1.3259	-0.759364	0.626469	1	1
BnaC01g20550D	GSBRNA2T00006258001	489		AT4G28025.1		hypothetical protein	Chr4:13935538-13937555 REVERSE LENGTH=960	960	8e-134	AT4G28025	253825_at	3	0	2	2		BnaC01g20550D	4.13662	2.03645	-0.585323	2.16087	0.672465	0.0331942	3.35306e-08	0.0197651	0.68864	0.00366578	0.460572	1	BnaC01g20550D	-1.01095	-1.93381	-0.0345296	0.964803	-0.569823	-0.653047	0.388332	0.0371848	1	0.263555	0.597192	0.491302	BnaC01g20550D	1.97575	1.36399	-0.618517	0.619935	1	0.963258
BnaC06g30320D	GSBRNA2T00066298001	1086	starvation	AT1G68670.1		myb-like transcription factor family protein	Chr1:25781801-25784118 FORWARD LENGTH=1853	1853	0	AT1G68670	262284_at	6	0	18	0		BnaC06g30320D	4.1342	1.34159	-0.673001	3.37063	2.02375	0.306743	2.26669e-27	0.000775109	0.272158	2.12545e-19	1.01756e-07	0.755292	BnaC06g30320D	-0.152061	0.219345	0.245966	0.611507	-0.462815	-0.733778	0.873656	0.773306	0.714005	0.176571	0.358377	0.0976385	BnaC06g30320D	0.763568	-0.68216	-0.979744	0.887736	1	0.521421
BnaA02g28200D	GSBRNA2T00092174001	420		AT3G26740.1	CCL	CCR-like protein	Chr3:9827682-9828917 FORWARD LENGTH=1068	1068	4e-111	AT3G26740	257832_at	5	0	8	9		BnaA02g28200D	4.12586	-0.789882	1.0827	0.502985	0.243527	0.789429	0.00021421	0.676964	0.601977	0.731599	0.952323	0.762892	BnaA02g28200D	-1.37344	2.47579	-0.401072	2.24943	1.44239	-0.107796	0.35565	0.216496	0.856481	0.0498525	0.550212	0.993715	BnaA02g28200D	3.62288	-1.03341	0.293276	0.251531	1	1
BnaA03g01650D	GSBRNA2T00049375001	1119		AT5G05600.1		2-oxoglutarate (2OG) and Fe(II)-dependent oxygenase superfamily protein	Chr5:1672070-1674770 FORWARD LENGTH=1480	1480	0	AT5G05600	250793_at	4	0	19	1		BnaA03g01650D	4.12567	1.72941	-0.0763569	3.14407	1.86594	0.213474	1.35447e-08	0.0238221	1	1.85075e-05	0.0122404	0.963015	BnaA03g01650D	-0.35991	0.0536963	2.38183	0.621685	-0.0828324	2.092	0.843094	0.987681	0.00089745	0.513541	0.962182	0.00362779	BnaA03g01650D	0.981594	-0.136529	-0.289831	1	1	1
BnaC09g50820D	GSBRNA2T00080940001	603		AT5G04830.1		Nuclear transport factor 2 (NTF2) family protein	Chr5:1402045-1403845 REVERSE LENGTH=960	960	0	AT5G04830	246954_at	0	0	3	2		BnaC09g50820D	4.12224	1.53449	0.51957	0.0400792	-1.13459	0.811226	0.00933391	0.296586	0.889948	1	0.531134	0.727542	BnaC09g50820D	0.0204053	-0.495435	-2.10777	4.10257	2.17365	-2.39943	1	0.858496	0.091083	0.0359987	0.177932	0.0338925	BnaC09g50820D	4.08216	2.66908	-0.291656	1	1	1
BnaA04g27850D	GSBRNA2T00058714001	1038	starvation	AT3G10450.1	SCPL7	serine carboxypeptidase-like 7	Chr3:3249526-3252582 FORWARD LENGTH=1594	1594	0	AT3G10450	258923_at	6	0	7	2		BnaA04g27850D	4.12039	4.1001	-1.22338	0.463742	-0.900176	-0.00313576	0.00320649	0.0147683	0.561118	0.535176	0.290964	1	BnaA04g27850D	-6.47105	-6.04675	-5.20609	-2.81441	-1.04648	-6.42633	2.63846e-09	9.9126e-07	1.16538e-16	8.35101e-05	0.368145	2.53894e-20	BnaA04g27850D	3.65665	5.00028	-1.22024	0.289191	0.150452	0.859122
BnaC03g73280D	GSBRNA2T00056816001	456	starvation	AT3G10020.1		plant/protein	Chr3:3090806-3091922 REVERSE LENGTH=1117	1117	9e-120	AT3G10020	258939_at	10	0	26	0		BnaC03g73280D	4.11681	3.51554	3.07111	1.0862	1.14851	0.589682	1.13551e-08	1.94757e-06	0.00081551	0.152923	0.144419	0.76737	BnaC03g73280D	-1.12051	-0.549051	-0.744798	1.9101	1.81798	1.73663	0.218685	0.654029	0.536172	0.0102203	0.0151326	0.0296201	BnaC03g73280D	3.03061	2.36703	2.48143	0.0625618	0.375212	0.295534
BnaC04g03030D	GSBRNA2T00002263001	1200	HRG	AT2G43710.1	SSI2	Plant stearoyl-acyl-carrier-protein desaturase family protein	Chr2:18119873-18122889 FORWARD LENGTH=1834	1834	0	AT2G43710	260570_at	0	2	2	3	HRGmod	BnaC04g03030D	4.11548	3.61648	-0.146535	4.62909	3.65462	-0.00533502	5.41858e-11	2.71879e-08	0.978655	6.78251e-13	1.27077e-08	1	BnaC04g03030D	-0.106517	-0.283881	-0.100358	-0.620124	-0.322015	-0.241558	0.95802	0.820554	0.972034	0.454749	0.748599	0.84373	BnaC04g03030D	-0.513607	-0.0381346	-0.1412	1	1	1
BnaA03g10740D	GSBRNA2T00148608001	513		AT5G56550.1	OXS3	oxidative stress 3	Chr5:22895616-22896734 REVERSE LENGTH=982	982	1e-151	AT5G56550							BnaA03g10740D	4.11009	1.41491	0.835428	2.06517	1.34952	0.341162	8.91272e-23	0.00164578	0.238653	4.75579e-07	0.00287756	0.794934	BnaA03g10740D	-0.780303	0.260942	0.154214	1.26462	0.326328	0.64848	0.155262	0.764306	0.893826	0.00241468	0.608302	0.261508	BnaA03g10740D	2.04492	0.0653858	0.494266	0.0216312	1	0.940176
BnaA02g05600D	GSBRNA2T00001362001	708		AT5G22380.1	NAC090	NAC domain containing protein 90	Chr5:7408759-7410102 REVERSE LENGTH=937	937	0	AT5G22380	249940_at	0	0	0	0		BnaA02g05600D	4.10757	1.81387	0.359536	3.50539	2.28425	0.197656	5.675e-11	0.00513152	0.839283	2.0553e-08	0.000237768	0.961826	BnaA02g05600D	-0.56275	-0.068693	0.00904906	0.0394312	-0.539068	0.170929	0.628943	0.973124	1	0.985349	0.523371	0.911726	BnaA02g05600D	0.602182	-0.470375	0.16188	1	1	1
BnaC06g39880D	GSBRNA2T00148102001	1512		AT1G79470.1		Aldolase-type TIM barrel family protein	Chr1:29894569-29897166 REVERSE LENGTH=1979	1979	0	AT1G79470	262943_at	0	2	1	7		BnaC06g39880D	4.10639	1.93667	-1.09619	4.34407	2.53041	-0.898166	3.32851e-53	1.36566e-13	0.00277995	3.60009e-58	1.40618e-22	0.0209302	BnaC06g39880D	-0.225292	-0.283605	-0.580326	-0.462979	-0.877343	-0.778353	0.649022	0.517429	0.0888538	0.140774	0.0012676	0.0203232	BnaC06g39880D	-0.237687	-0.593738	-0.198026	1	0.945808	1
BnaA03g17520D	GSBRNA2T00124886001	582		AT2G37970.1	SOUL-1	SOUL heme-binding family protein	Chr2:15890869-15891704 FORWARD LENGTH=836	836	3e-153	AT2G37970	266097_at	2	2	6	2		BnaA03g17520D	4.10401	0.196685	0.016913	2.9458	1.27119	0.244727	7.0155e-05	0.896682	1	0.0215007	0.262655	0.971788	BnaA03g17520D	0.583263	2.50964	0.870499	1.74148	1.43514	0.642685	0.866409	0.0157075	0.489494	0.107145	0.194193	0.621657	BnaA03g17520D	1.15822	-1.0745	-0.227814	1	1	1
BnaA09g48280D	GSBRNA2T00057471001	681		AT1G10155.1	PP2-A10	phloem protein 2-A10	Chr1:3325825-3328448 REVERSE LENGTH=2367	2367	2e-105	AT1G10155	264463_at	0	0	16	0		BnaA09g48280D	4.10134	2.06872	0.0347064	3.63858	3.50525	0.422861	3.25648e-06	0.0672082	1	3.53048e-05	0.000290921	0.984254	BnaA09g48280D	-0.735826	-0.426227	-3.06749	-0.27306	-1.86275	-3.45565	0.665971	0.855	0.327002	0.856933	0.0539643	0.232636	BnaA09g48280D	0.462767	-1.43653	-0.388154	1	1	1
BnaC05g04100D	GSBRNA2T00031981001	1104		AT1G06030.1	FRK6	fructokinase 6	Chr1:1826803-1828279 FORWARD LENGTH=1216	1216	0	AT1G06030							BnaC05g04100D	4.10008	0.312665	-0.0329201	5.18269	-1.59737	-3.6961	0.000278392	0.890011	1	9.15243e-06	0.210916	0.434101	BnaC05g04100D	-0.799246	-2.12127	-1.38147	-1.88186	-0.211236	2.28171	0.732476	0.130674	0.652257	0.107654	0.928453	0.5382	BnaC05g04100D	-1.08261	1.91003	3.66318	1	1	0.825135
BnaA05g24680D	GSBRNA2T00104830001	1059		AT3G14850.2	TBL41	TRICHOME BIREFRINGENCE-LIKE 41	Chr3:4995426-4997785 FORWARD LENGTH=1434	1434	0	AT3G14850	256600_at	0	0	1	7		BnaA05g24680D	4.10003	3.86099	0.134043	5.66356	5.64857	-0.0754517	2.70905e-16	5.5649e-14	0.975465	2.20411e-26	9.38476e-26	1	BnaA05g24680D	0.416182	0.326966	1.15198	-1.14735	-1.46061	1.36148	0.653487	0.741427	0.0788423	0.0294812	0.00379759	0.0302021	BnaA05g24680D	-1.56354	-1.78758	0.209495	0.386685	0.3201	1
BnaC06g37900D	GSBRNA2T00147865001	774		AT1G77145.1		transmembrane protein, putative (DUF506)	Chr1:28989849-28991454 REVERSE LENGTH=1276	1276	0	AT1G77145							BnaC06g37900D	4.09607	2.12001	0.161144	3.5422	1.46736	-1.41513	3.70413e-10	0.00207239	1	1.32097e-07	0.0445759	0.633984	BnaC06g37900D	1.11738	0.664124	-0.179605	1.67124	1.31678	1.39667	0.199946	0.536237	0.970328	0.0128126	0.0721136	0.45146	BnaC06g37900D	0.553865	0.652652	1.57628	1	1	0.899824
BnaC06g05990D	GSBRNA2T00033566001	762	starvation	AT3G15450.1		aluminum induced protein with YGL and LRDR motifs	Chr3:5212984-5214121 FORWARD LENGTH=951	951	0	AT3G15450	258402_at	10	0	19	1		BnaC06g05990D	4.09523	2.45006	1.59772	1.93632	0.64269	-0.557223	1.38298e-09	0.00040275	0.102871	0.00365681	0.424449	0.752219	BnaC06g05990D	-0.629716	-0.0223874	-1.18001	1.52919	1.78498	0.974934	0.560844	1	0.176704	0.0328233	0.0120489	0.259896	BnaC06g05990D	2.1589	1.80737	2.15495	0.313311	0.668271	0.340775
BnaC02g24440D	GSBRNA2T00012389001	822		AT1G75460.1		ATP-dependent protease La (LON) domain protein	Chr1:28327698-28329764 FORWARD LENGTH=2067	2067	0	AT1G75460	261118_at	3	1	1	4		BnaC02g24440D	4.09047	5.43121	0.349543	4.76473	6.33844	0.107761	5.59174e-05	1.58446e-06	0.923645	3.80038e-06	1.59673e-08	1	BnaC02g24440D	-0.95721	-0.44273	-0.276864	-1.63146	-1.34995	-0.0350816	0.599002	0.854716	0.904082	0.131693	0.234722	1	BnaC02g24440D	-0.674254	-0.907224	0.241783	1	1	1
BnaA09g12950D	GSBRNA2T00082983001	747		AT1G12630.1		Integrase-type DNA-binding superfamily protein	Chr1:4298666-4299571 FORWARD LENGTH=906	906	1e-44	AT1G12630	255927_at	0	0	0	0		BnaA09g12950D	4.08953	5.31626	-0.00141133	3.63341	2.62891	-0.00684406	0.00233105	0.00177395	1	0.00738219	0.0997094	1	BnaA09g12950D	-0.266183	-1.22314	-0.0101644	0.189933	1.46421	-0.00473166	0.947501	0.690176	1	0.945927	0.407289	1	BnaA09g12950D	0.456116	2.68735	0.00543273	1	1	1
BnaC03g71460D	GSBRNA2T00011092001	588		AT5G13220.1	JAZ10	jasmonate-zim-domain protein 10	Chr5:4218786-4221077 FORWARD LENGTH=1384	1384	2e-173	AT5G13220	250292_at	3	0	7	1		BnaC03g71460D	4.08945	3.06418	1.75072	4.24436	5.94073	-0.905101	0.00136352	0.0281497	0.442365	0.00141875	8.86663e-05	0.811559	BnaC03g71460D	0.27952	2.40062	0.766903	0.124612	-0.475933	3.42272	0.941426	0.180974	0.734906	0.968619	0.821259	0.0199936	BnaC03g71460D	-0.154908	-2.87655	2.65582	1	0.91709	0.708375
BnaC06g26320D	GSBRNA2T00041516001	1419		AT1G67850.7		lysine ketoglutarate reductase trans-splicing protein (DUF707)	Chr1:25438788-25442142 FORWARD LENGTH=1781	1781	0	AT1G67850	245200_at	0	0	1	0		BnaC06g26320D	4.08812	1.77407	0.271531	0.243691	0.348055	0.588263	4.58501e-30	8.65072e-07	0.806766	0.603745	0.441467	0.524605	BnaC06g26320D	0.638945	0.608042	0.646941	4.48338	2.03406	0.330208	0.157225	0.193691	0.263813	4.65582e-35	5.1783e-09	0.61504	BnaC06g26320D	3.84443	1.42602	-0.316732	2.92065e-13	0.188817	0.9969
BnaCnng03760D	GSBRNA2T00032407001	432	starvation	AT5G02020.1	SIS	E3 ubiquitin-protein ligase RLIM-like protein	Chr5:385878-388231 REVERSE LENGTH=1349	1349	1e-105	AT5G02020	251039_at	6	0	10	9		BnaCnng03760D	4.08588	2.77288	1.53428	2.65062	2.69536	0.746835	1.31189e-10	2.29115e-05	0.080362	1.81974e-05	2.44911e-05	0.577319	BnaCnng03760D	-1.74399	-1.06032	-1.47959	-0.30874	-0.982802	-0.692147	0.0098974	0.197092	0.0410407	0.759956	0.18742	0.41351	BnaCnng03760D	1.43525	0.077515	0.787446	0.755394	1	0.908145
BnaUnng01130D	GSBRNA2T00046681001	735		AT2G31390.1	FRK2	fructokinase 2	Chr2:13383423-13386392 REVERSE LENGTH=1466	1466	5e-107	AT2G31390	263250_at	0	4	35	0		BnaUnng01130D	4.0852	2.63494	-1.61702	1.4262	1.5015	0.0801537	0.00039219	0.038463	0.438799	0.246946	0.237374	1	BnaUnng01130D	-1.04487	-1.03365	-0.57943	1.61413	0.0997793	-2.2766	0.565439	0.554415	0.784187	0.231848	0.976059	0.0946097	BnaUnng01130D	2.659	1.13343	-1.69717	0.705456	1	0.849211
BnaCnng09810D	GSBRNA2T00071923001	1152		AT1G77420.1		alpha/beta-Hydrolases superfamily protein	Chr1:29093499-29095719 FORWARD LENGTH=1568	1568	0	AT1G77420	259708_at	0	0	1	1		BnaCnng09810D	4.08484	-5.42475	0.232717	0.290322	0.266932	-0.478176	0.0244755	0.0103703	1	0.897756	0.909397	0.944319	BnaCnng09810D	-10.9861	-5.31735	-1.88846	-7.19159	-11.009	-1.17757	2.85547e-08	0.00100806	0.322203	1.34808e-05	6.69794e-08	0.558032	BnaCnng09810D	3.79452	-5.69168	0.710892	0.611852	0.337044	1
BnaA03g35350D	GSBRNA2T00137392001	291		AT3G19615.1		beta-1,4-xylosidase	Chr3:6814966-6815403 REVERSE LENGTH=438	438	3e-86	AT3G19615							BnaA03g35350D	4.07571	4.22663	0.0545026	1.99665	4.2816	-0.0163196	0.00415369	0.0338944	1	0.205738	0.0275508	1	BnaA03g35350D	-0.755003	-0.0388267	-0.0560896	1.32406	-0.0938009	0.0147326	0.832645	1	1	0.438208	0.992163	1	BnaA03g35350D	2.07906	-0.0549742	0.0708221	1	1	1
BnaA04g24390D	GSBRNA2T00088584001	1047		AT2G42280.1	FBH4	basic helix-loop-helix (bHLH) DNA-binding superfamily protein	Chr2:17611185-17613660 REVERSE LENGTH=1820	1820	0	AT2G42280	267628_at	4	0	3	2		BnaA04g24390D	4.07332	3.04064	-0.430638	3.68867	3.16513	-0.450065	2.99859e-21	6.40941e-12	0.638537	7.43544e-18	3.70514e-13	0.65783	BnaA04g24390D	-0.296402	-0.252848	-0.217975	0.0882401	-0.377337	-0.198548	0.745449	0.786508	0.798225	0.921218	0.534468	0.814889	BnaA04g24390D	0.384642	-0.124489	0.0194272	1	1	1
BnaC05g06260D	GSBRNA2T00100565001	1077	starvation	AT1G08630.2	THA1	threonine aldolase 1	Chr1:2743761-2747967 REVERSE LENGTH=1433	1433	0	AT1G08630	264777_at	10	0	5	2		BnaC05g06260D	4.07242	2.19181	1.78489	1.09054	1.01608	0.890466	4.98846e-06	0.017612	0.159369	0.273282	0.333182	0.64436	BnaC05g06260D	2.47058	3.80935	0.241527	5.45246	4.98508	1.13595	0.00727264	3.03907e-05	0.914591	4.52938e-09	9.45376e-08	0.298816	BnaC05g06260D	2.98188	1.17573	0.894422	0.241516	1	0.940789
BnaA05g06240D	GSBRNA2T00116870001	333		AT5G53120.5	SPDS3	spermidine synthase 3	Chr5:21535260-21537814 FORWARD LENGTH=1327	1327	0.52	AT5G53120	248248_at	0	2	1	4		BnaA05g06240D	4.06364	9.0098	-1.7598	9.39538	7.65244	-0.0480592	0.00308547	1.61494e-06	0.746905	2.89232e-07	4.29855e-06	1	BnaA05g06240D	3.86891	-2.01898	1.71652	-1.46283	-0.661623	0.00477967	0.0734392	0.463892	0.630373	0.353074	0.752644	1	BnaA05g06240D	-5.33174	1.35736	-1.71174	0.274842	1	1
BnaCnng65690D	GSBRNA2T00093086001	339		AT3G11450.1		DnaJ and Myb-like DNA-binding domain-containing protein	Chr3:3605126-3608092 REVERSE LENGTH=2529	2529	0.043	AT3G11450	259284_at	0	0	1	3		BnaCnng65690D	4.06311	0.984512	7.42855	3.41546	-0.0102474	0.00516346	0.279361	0.972975	0.419259	0.302623	1	1	BnaCnng65690D	3.07669	5.46752	0.00197844	3.72434	6.46228	7.42537	0.403327	0.253672	1	0.506126	0.277064	0.27342	BnaCnng65690D	0.647648	0.99476	7.42339	1	1	1
BnaC05g44510D	GSBRNA2T00038989001	315		AT3G07450.1		Bifunctional inhibitor/lipid-transfer protein/seed storage 2S albumin superfamily protein	Chr3:2383442-2383937 REVERSE LENGTH=496	496	6e-89	AT3G07450	259063_at	0	0	1	0		BnaC05g44510D	4.06293	-2.77461	-2.17662	0.129621	0.757127	-0.246384	0.0193251	0.201243	0.658857	0.968544	0.638272	1	BnaC05g44510D	-6.27118	-3.15785	-3.22108	-2.33787	-6.68958	-5.15132	0.000225663	0.0513121	0.122684	0.140205	0.000168268	0.0333114	BnaC05g44510D	3.93331	-3.53173	-1.93024	0.527624	0.893988	0.922914
BnaC06g37390D	GSBRNA2T00147797001	1854		AT1G76550.1	AtPFPA2	Phosphofructokinase family protein	Chr1:28722657-28727111 REVERSE LENGTH=2279	2279	0	AT1G76550	259969_at	0	2	4	1		BnaC06g37390D	4.05905	2.32402	-0.0222871	3.97024	2.47054	0.18407	1.24834e-30	2.20108e-11	1	1.91624e-29	8.49958e-13	0.881044	BnaC06g37390D	-0.0112123	0.0817372	-0.00040184	0.0775917	-0.0647834	-0.206759	1	0.92699	1	0.916402	0.933377	0.734942	BnaC06g37390D	0.088804	-0.146521	-0.206357	1	1	1
BnaA09g21650D	GSBRNA2T00145503001	936		AT3G61850.5	DAG1	Dof-type zinc finger DNA-binding family protein	Chr3:22895520-22897626 FORWARD LENGTH=1762	1762	0	AT3G61850	251290_at	2	0	8	1		BnaA09g21650D	4.05781	0.0724998	4.78303	0.782098	-1.16453	2.67086	0.0288739	1	0.187777	0.668869	0.528015	0.472065	BnaA09g21650D	-8.72033	-6.07689	-2.52701	-5.44462	-4.83986	-0.414842	1.0401e-05	0.00425972	0.495921	0.0016871	0.0255485	0.905625	BnaA09g21650D	3.27572	1.23703	2.11217	0.746614	1	0.917814
BnaA08g02020D	GSBRNA2T00085786001	504		AT1G51090.1		Heavy metal transport/detoxification superfamily protein	Chr1:18932766-18934049 FORWARD LENGTH=1037	1037	6e-110	AT1G51090	245749_at	2	0	5	1		BnaA08g02020D	4.05685	4.98578	-0.419048	4.01076	4.35918	0.23168	1.76312e-09	2.62088e-09	0.842566	2.96718e-09	2.48379e-08	0.954071	BnaA08g02020D	-0.54904	-0.746571	-0.598941	-0.502954	-0.119969	-1.24967	0.680073	0.689627	0.583984	0.582884	0.931885	0.144387	BnaA08g02020D	0.0460857	0.626602	-0.650728	1	1	0.964746
BnaC02g10940D	GSBRNA2T00114970001	1437		AT5G58090.1		O-Glycosyl hydrolases family 17 protein	Chr5:23505221-23507353 REVERSE LENGTH=1929	1929	0	AT5G58090	247845_at	4	0	2	0		BnaC02g10940D	4.05649	0.285721	-0.110104	2.84606	-0.204081	-0.0041884	2.8916e-08	0.883047	0.988258	8.94308e-05	0.897873	1	BnaC02g10940D	-0.952353	-1.3688	-0.261936	0.258074	-0.879	-0.367852	0.572849	0.327687	0.796676	0.800158	0.553235	0.654278	BnaC02g10940D	1.21043	0.489802	-0.105916	1	1	1
BnaC02g13790D	GSBRNA2T00073654001	1296		AT5G54130.2		Calcium-binding endonuclease/exonuclease/phosphatase family	Chr5:21962570-21965623 FORWARD LENGTH=1985	1985	0	AT5G54130	248191_at	0	4	22	0		BnaC02g13790D	4.05569	2.89301	-1.04996	3.62567	2.71256	-0.245743	2.10633e-34	4.43847e-19	0.0118457	1.74023e-28	5.49541e-17	0.787847	BnaC02g13790D	-0.0530292	0.115782	0.515951	0.376993	0.296237	-0.288264	0.963328	0.876022	0.231168	0.391393	0.534315	0.556929	BnaC02g13790D	0.430022	0.180456	-0.804215	1	1	0.580454
BnaA01g04110D	GSBRNA2T00121159001	1392	HRG	AT4G32840.1	PFK6	phosphofructokinase 6	Chr4:15844576-15848552 REVERSE LENGTH=2070	2070	0	AT4G32840	253404_at	0	0	38	0	HRG	BnaA01g04110D	4.05567	2.92791	0.126638	4.13152	3.17357	0.239056	1.08434e-33	8.85647e-19	0.965155	1.39622e-34	9.77293e-22	0.910285	BnaA01g04110D	-0.198595	-0.14581	0.93641	-0.274439	-0.391462	0.823991	0.782747	0.842993	0.10654	0.571391	0.381204	0.164289	BnaA01g04110D	-0.0758436	-0.245653	-0.112418	1	1	1
BnaA02g21400D	GSBRNA2T00104436001	249		AT1G50440.3		RING/FYVE/PHD zinc finger superfamily protein	Chr1:18685808-18687863 FORWARD LENGTH=1165	1165	7e-99	AT1G50440	261852_at	0	0	0	2		BnaA02g21400D	4.05341	2.84873	5.88643	-4.14627	1.17454	-1.67455	0.161253	0.366402	0.274484	0.250497	0.768556	0.745379	BnaA02g21400D	-6.4617	-1.86926	-7.39154	1.73798	-0.19507	0.169445	0.0576787	0.593089	0.064292	0.869906	0.982563	0.927445	BnaA02g21400D	8.19968	1.67419	7.56098	0.551479	1	0.499098
BnaAnng08260D	GSBRNA2T00086644001	714		AT4G35840.1		RING/U-box superfamily protein	Chr4:16980712-16982550 FORWARD LENGTH=1366	1366	0	AT4G35840	253105_at	3	0	2	1		BnaAnng08260D	4.05139	3.9357	0.344757	3.48552	3.49069	0.69789	4.22887e-14	3.60109e-12	0.874277	5.41423e-11	1.88811e-10	0.670384	BnaAnng08260D	-0.510594	-1.06041	0.310705	0.0552681	-0.615401	-0.0424277	0.561603	0.12186	0.833038	0.969076	0.381529	1	BnaAnng08260D	0.565862	0.445012	-0.353133	1	1	1
BnaC09g30740D	GSBRNA2T00002904001	885		AT5G54300.1		cotton fiber-like protein (DUF761)	Chr5:22053969-22055443 REVERSE LENGTH=1383	1383	6e-151	AT5G54300	248205_at	1	0	4	5		BnaC09g30740D	4.04549	2.09876	2.30692	1.19668	1.04472	-2.10527	0.00136715	0.122771	0.642584	0.411034	0.496568	0.737938	BnaC09g30740D	-0.116418	0.139901	-2.04374	2.73239	1.19394	2.36845	0.980158	0.971093	0.56149	0.0338732	0.485132	0.53001	BnaC09g30740D	2.84881	1.05404	4.41219	0.68669	1	0.77366
BnaA03g23240D	GSBRNA2T00138715001	738		AT5G49700.1		Putative AT-hook DNA-binding family protein	Chr5:20192159-20193800 FORWARD LENGTH=1642	1642	0	AT5G49700	248564_at	0	0	4	0		BnaA03g23240D	4.04044	1.95174	0.295913	3.65357	2.11285	0.781461	4.69649e-46	2.54325e-12	0.698766	3.33265e-38	1.32401e-14	0.109116	BnaA03g23240D	-0.213619	-0.242997	-0.262418	0.173252	-0.404106	-0.747965	0.73797	0.636113	0.641405	0.691719	0.251016	0.0381391	BnaA03g23240D	0.386872	-0.161109	-0.485548	1	1	0.868743
BnaC09g33950D	GSBRNA2T00133399001	222		AT5G58650.1	PSY1	plant peptide containing sulfated tyrosine 1	Chr5:23699708-23700226 REVERSE LENGTH=439	439	5e-43	AT5G58650	247793_at	2	0	2	4		BnaC09g33950D	4.03858	2.46604	-0.986937	-1.69069	-0.00046511	0.0349049	5.29301e-18	1.9449e-07	0.156906	0.417938	1	1	BnaC09g33950D	6.89393	8.68259	11.0239	12.6232	11.1491	10.0021	1.82056e-18	7.17001e-21	1.18724e-32	2.66946e-50	3.29704e-37	5.34666e-22	BnaC09g33950D	5.72928	2.46651	-1.02184	0.524249	1	1
BnaC09g48540D	GSBRNA2T00107100001	1281		AT5G07320.1	APC3	Mitochondrial substrate carrier family protein	Chr5:2309863-2312346 FORWARD LENGTH=2089	2089	0	AT5G07320	250623_at	0	0	0	6		BnaC09g48540D	4.03689	2.56538	0.569751	3.5634	2.43213	-0.204487	4.42762e-11	6.2459e-05	0.853856	5.34518e-09	0.000110211	0.99532	BnaC09g48540D	-0.540035	-0.388245	-0.947805	-0.0665447	-0.254994	-0.173566	0.620613	0.744327	0.526686	0.965282	0.804903	0.963928	BnaC09g48540D	0.47349	0.133252	0.774238	1	1	0.98907
BnaC04g08760D	GSBRNA2T00053880001	336		AT2G36550.1		haloacid dehalogenase-like hydrolase family protein	Chr2:15327479-15328802 FORWARD LENGTH=720	720	2e-94	AT2G36550	263910_at	0	0	0	0		BnaC04g08760D	4.03646	0.0987062	3.30703	5.08896	3.36803	0.154804	0.00158665	1	0.367152	2.40888e-05	0.00804495	1	BnaC04g08760D	-2.58218	-4.90228	-4.98502	-3.63468	-8.17161	-1.8328	0.100784	0.010611	0.0207066	0.00206452	6.05503e-07	0.305197	BnaC04g08760D	-1.0525	-3.26933	3.15222	1	1	0.767046
BnaC01g44850D	GSBRNA2T00036312001	687		AT3G11580.5		AP2/B3-like transcriptional factor family protein	Chr3:3650540-3651553 REVERSE LENGTH=1014	1014	0	AT3G11580	259293_at	0	0	28	2		BnaC01g44850D	4.03135	0.898218	0.92173	-0.0250926	-0.84483	2.02353	1.88171e-06	0.392189	0.528265	1	0.46357	0.254798	BnaC01g44850D	-1.83236	-0.179354	3.09663	2.22408	1.56369	1.99483	0.115299	0.935131	0.00223672	0.00794056	0.13816	0.0262498	BnaC01g44850D	4.05645	1.74305	-1.1018	0.0353502	1	0.91699
BnaC05g28510D	GSBRNA2T00106280001	279	starvation	AT1G32540.5	LOL1	lsd one like 1	Chr1:11767485-11770049 FORWARD LENGTH=1626	1626	1e-84	AT1G32540	256469_at	6	0	8	1		BnaC05g28510D	4.03119	2.15476	-0.0157772	4.53551	1.89789	-0.116236	4.27389e-13	0.000801043	1	2.0217e-13	0.00388737	0.987326	BnaC05g28510D	0.63801	0.0126904	-0.171987	0.133691	0.269567	-0.0715286	0.673645	1	0.876969	0.890812	0.773713	0.976395	BnaC05g28510D	-0.504319	0.256877	0.100459	1	1	1
BnaC04g14110D	GSBRNA2T00069319001	789		AT2G30670.1		NAD(P)-binding Rossmann-fold superfamily protein	Chr2:13069091-13070920 REVERSE LENGTH=1027	1027	0	AT2G30670	267573_at	0	0	0	0		BnaC04g14110D	4.03117	1.339	0.453809	1.5079	1.43221	0.552381	5.29933e-10	0.0447429	0.71348	0.00722087	0.0145458	0.659046	BnaC04g14110D	-4.02104	-1.68939	-0.843076	-1.49778	-1.78261	-0.941648	7.58606e-10	0.00899122	0.232975	0.0101291	0.00203089	0.143881	BnaC04g14110D	2.52327	-0.0932133	-0.0985727	0.108954	1	1
BnaCnng52390D	GSBRNA2T00055768001	996		AT4G38770.1	PRP4	proline-rich protein 4	Chr4:18096606-18098633 REVERSE LENGTH=1935	1935	0	AT4G38770	252971_at	0	4	4	7		BnaCnng52390D	4.03077	1.97744	-0.285369	-1.28868	-3.52139	-0.112927	0.00409582	0.230607	0.835698	0.299659	0.0674611	0.989457	BnaCnng52390D	-4.33949	-1.88661	-2.39286	0.979959	3.61222	-2.5653	0.00302239	0.327766	8.58129e-07	0.530436	0.0717599	9.8159e-08	BnaCnng52390D	5.31945	5.49883	-0.172442	0.0789224	0.345346	1
BnaA01g29880D	GSBRNA2T00076423001	480		AT3G13310.1		Chaperone DnaJ-domain superfamily protein	Chr3:4310544-4311629 REVERSE LENGTH=1086	1086	7e-122	AT3G13310	257654_at	3	0	42	0		BnaA01g29880D	4.02767	2.74826	1.20627	2.7537	2.33882	0.287813	2.3996e-12	2.85441e-06	0.201774	9.33129e-07	5.0455e-05	0.886535	BnaA01g29880D	-1.64674	-2.25097	-2.5372	-0.372759	-1.84153	-1.61874	0.00570478	0.00010911	3.83328e-05	0.667199	0.00144102	0.00961966	BnaA01g29880D	1.27398	0.409438	0.918457	0.773959	1	0.841999
BnaCnng66800D	GSBRNA2T00096559001	225	starvation	AT2G15960.1		stress-induced protein	Chr2:6947096-6947866 FORWARD LENGTH=771	771	2e-55	AT2G15960	265481_at	10	0	21	0		BnaCnng66800D	4.02761	2.84316	3.20659	2.29526	2.37385	1.65878	4.96361e-15	9.15923e-08	4.76663e-06	4.67148e-06	5.93659e-06	0.0255003	BnaCnng66800D	-0.980526	-0.496036	-1.54117	0.751828	-0.0267253	0.00663964	0.113303	0.56895	0.0316826	0.222965	0.991685	1	BnaCnng66800D	1.73235	0.469311	1.54781	0.281121	1	0.491764
BnaA10g05030D	GSBRNA2T00122910001	1494		AT1G47840.1	HXK3	hexokinase 3	Chr1:17616051-17619011 REVERSE LENGTH=1826	1826	0	AT1G47840	261729_s_at	0	2	6	0		BnaA10g05030D	4.02248	2.74452	0.311161	3.59895	2.49739	0.204531	2.05755e-23	6.79936e-12	0.823792	2.03571e-19	3.50301e-10	0.901696	BnaA10g05030D	-0.630078	-0.69602	-1.8621	-0.206556	-0.448894	-1.75547	0.229842	0.173671	8.02045e-05	0.755452	0.4082	0.000165113	BnaA10g05030D	0.423522	0.247126	0.106629	1	1	1
BnaC02g05680D	GSBRNA2T00151793001	1104		AT5G14700.1		NAD(P)-binding Rossmann-fold superfamily protein	Chr5:4740238-4743539 REVERSE LENGTH=1583	1583	0	AT5G14700	250149_at	0	0	2	0		BnaC02g05680D	4.01869	2.71341	0.57078	3.34734	3.91299	1.2931	7.93149e-11	2.19019e-05	0.725381	5.52064e-08	1.21091e-09	0.277129	BnaC02g05680D	-0.154854	0.510449	-0.0978991	0.516501	-0.689135	-0.820223	0.931994	0.639941	0.986144	0.545674	0.392298	0.364028	BnaC02g05680D	0.671355	-1.19958	-0.722324	1	1	0.947581
BnaCnng32840D	GSBRNA2T00023344001	1278		AT1G48450.1		alanine-tRNA ligase, putative (DUF760)	Chr1:17908503-17910473 REVERSE LENGTH=1643	1643	0	AT1G48450	261295_at	0	0	0	2		BnaCnng32840D	4.01838	2.39966	-0.278465	3.90604	2.22939	-0.092332	1.45959e-13	1.74573e-05	0.866679	8.4788e-13	5.33551e-05	1	BnaCnng32840D	-0.052394	-0.0780953	0.102333	0.0599466	0.0921749	-0.0837999	0.982456	0.960454	0.959753	0.965656	0.937493	0.972271	BnaCnng32840D	0.112341	0.17027	-0.186133	1	1	1
BnaA06g18590D	GSBRNA2T00107333001	465		AT3G05327.1		Cyclin family protein	Chr3:1517409-1518599 REVERSE LENGTH=1011	1011	0.21	AT3G05327							BnaA06g18590D	4.0135	2.11838	-2.27665	1.94305	2.54381	0.030246	2.80764e-05	0.045867	0.432669	0.036368	0.00929116	1	BnaA06g18590D	-2.70656	-0.57322	4.6016	-0.636109	-0.998649	2.29471	0.00876741	0.759114	0.0480951	0.628383	0.406456	0.531959	BnaA06g18590D	2.07045	-0.425429	-2.30689	0.775702	1	1
BnaA03g33900D	GSBRNA2T00137564001	135		AT5G47560.1	TDT	tonoplast dicarboxylate transporter	Chr5:19287369-19291103 REVERSE LENGTH=2905	2905	0.053	AT5G47560	248756_at	6	0	1	7		BnaA03g33900D	4.0132	2.8049	0.0642374	0.880674	0.773828	-0.0656499	0.000599332	0.0157166	1	0.391546	0.447778	1	BnaA03g33900D	-3.91779	-3.03016	-4.94282	-0.785265	-0.999097	-4.81293	0.00183413	0.00815212	0.0242255	0.50237	0.356263	0.0290961	BnaA03g33900D	3.13253	2.03107	0.129887	0.452566	0.960591	1
BnaCnng65920D	GSBRNA2T00093407001	681		AT4G17900.1		PLATZ transcription factor family protein	Chr4:9945778-9948157 FORWARD LENGTH=1412	1412	5e-144	AT4G17900	254694_at	2	0	11	0		BnaCnng65920D	4.00586	3.09325	-0.0440282	3.83866	3.09236	0.323444	1.25355e-19	8.25271e-12	1	4.05488e-18	4.65142e-12	0.810894	BnaCnng65920D	-0.150285	-0.259792	0.186295	0.01691	-0.258907	-0.181177	0.899556	0.774962	0.856316	0.997255	0.713048	0.852814	BnaCnng65920D	0.167195	0.00088503	-0.367472	1	1	0.989794
BnaC07g39980D	GSBRNA2T00154560001	1194		AT4G25990.1	CIL	CCT motif family protein	Chr4:13191085-13194124 REVERSE LENGTH=2618	2618	0	AT4G25990	254043_at	1	0	0	10		BnaC07g39980D	4.00513	5.03594	2.63006	1.82211	-0.0201337	-0.221673	0.0205004	0.0178003	0.316142	0.399768	1	1	BnaC07g39980D	1.34781	-0.0331642	-0.0880822	3.53083	5.02291	2.76365	0.631678	1	1	0.084669	0.0267517	0.153781	BnaC07g39980D	2.18302	5.05608	2.85173	1	1	0.762711
BnaA03g31790D	GSBRNA2T00111579001	711		AT3G11580.3		AP2/B3-like transcriptional factor family protein	Chr3:3648960-3651489 REVERSE LENGTH=1888	1888	0	AT3G11580	259293_at	0	0	28	2		BnaA03g31790D	4.00363	3.60194	1.03885	3.5117	3.02305	0.311119	3.48382e-08	2.6954e-05	0.349265	6.41384e-06	0.000638063	0.920822	BnaA03g31790D	0.130965	-0.0469588	1.39556	0.622888	0.531933	2.12329	0.968761	0.999342	0.0952041	0.499436	0.610842	0.0031626	BnaA03g31790D	0.491924	0.578892	0.727728	1	1	0.94447
BnaA08g01830D	GSBRNA2T00085759001	603		AT1G51700.1	DOF1	DOF zinc finger protein 1	Chr1:19173880-19175228 FORWARD LENGTH=1349	1349	1e-126	AT1G51700	256185_at	0	0	2	2		BnaA08g01830D	4.00078	3.48573	0.126011	3.93061	2.95603	0.452428	7.48892e-22	3.71354e-16	0.961585	5.33424e-21	1.85414e-12	0.646684	BnaA08g01830D	-0.170652	-0.711935	-0.0514551	-0.100479	-0.182241	-0.377872	0.873148	0.224881	0.993091	0.904873	0.798991	0.547862	BnaA08g01830D	0.070173	0.529693	-0.326417	1	1	0.992691
BnaA01g17030D	GSBRNA2T00149361001	480		AT4G28280.2	LLG3	LORELEI-LIKE-GPI ANCHORED PROTEIN 3	Chr4:14010685-14012700 FORWARD LENGTH=1796	1796	1e-163	AT4G28280	253807_at	0	0	0	0		BnaA01g17030D	3.99457	1.75138	0.423232	-0.0368776	2.11196	1.19075	0.000618816	0.129212	0.882189	1	0.102099	0.564095	BnaA01g17030D	-2.19635	1.35128	3.3848	1.8351	0.990695	2.61729	0.177848	0.453495	0.000725336	0.136322	0.470453	0.00828124	BnaA01g17030D	4.03145	-0.360583	-0.767515	0.282597	1	0.979875
BnaC03g48300D	GSBRNA2T00124926001	1092		AT5G27660.1	DEG14	Trypsin family protein with PDZ domain-containing protein	Chr5:9789899-9792136 REVERSE LENGTH=1275	1275	0.042	AT5G27660	246733_at	0	0	4	0		BnaC03g48300D	3.99426	1.78466	0.546468	4.58301	2.44641	0.821211	1.61868e-12	0.00287571	0.638434	3.20562e-15	2.48396e-05	0.440217	BnaC03g48300D	0.1487	0.302036	0.304776	-0.440044	-0.359715	0.0300323	0.927658	0.78793	0.770441	0.583002	0.677261	1	BnaC03g48300D	-0.588744	-0.661751	-0.274744	1	1	1
BnaC05g07060D	GSBRNA2T00100453001	978		AT1G09480.2		NAD(P)-binding Rossmann-fold superfamily protein	Chr1:3058395-3060757 FORWARD LENGTH=1206	1206	0	AT1G09480	264553_s_at	1	0	0	2		BnaC05g07060D	3.99187	1.58739	0.508759	0.667868	-0.146165	0.0910052	0.00040895	0.223996	0.878344	0.643881	0.952525	1	BnaC05g07060D	-1.56341	-0.0726275	-0.769887	1.7606	1.66092	-0.352134	0.310292	0.991376	0.652325	0.161314	0.225154	0.874743	BnaC05g07060D	3.32401	1.73355	0.417753	0.414242	1	1
BnaA03g46440D	GSBRNA2T00048930001	999		AT4G24050.1		NAD(P)-binding Rossmann-fold superfamily protein	Chr4:12497055-12500326 FORWARD LENGTH=1896	1896	0	AT4G24050	254175_at	2	0	1	1		BnaA03g46440D	3.98247	2.32561	0.306836	3.84907	2.50196	0.370488	7.78878e-17	3.55464e-06	0.823511	1.63514e-15	6.5497e-07	0.793098	BnaA03g46440D	0.0777269	0.322145	0.268699	0.211124	0.145796	0.205047	0.964671	0.746974	0.784565	0.78995	0.869571	0.839197	BnaA03g46440D	0.133397	-0.176349	-0.0636521	1	1	1
BnaC03g34940D	GSBRNA2T00125277001	1458	starvation	AT3G06850.2	BCE2	2-oxoacid dehydrogenases acyltransferase family protein	Chr3:2157931-2160669 REVERSE LENGTH=1829	1829	0	AT3G06850	258527_at	10	0	14	0		BnaC03g34940D	3.98239	2.22551	0.61109	2.74019	1.74917	0.293442	8.68105e-25	8.38941e-09	0.402055	3.4493e-13	6.61151e-06	0.797481	BnaC03g34940D	-0.364771	0.378968	-0.528771	0.877428	0.85531	-0.211124	0.577107	0.542925	0.357598	0.0374137	0.0470527	0.773063	BnaC03g34940D	1.2422	0.476342	0.317648	0.351564	1	0.99113
BnaC07g18140D	GSBRNA2T00093146001	1029		AT4G20360.2	RABE1b	RAB GTPase homolog E1B	Chr4:10989952-10992509 FORWARD LENGTH=1709	1709	0	AT4G20360	254480_at	0	1	0	3		BnaC07g18140D	3.98215	1.53697	-0.534684	3.75719	2.49108	0.444015	1.32012e-14	0.00379668	0.602828	6.66915e-12	1.58034e-06	0.725771	BnaC07g18140D	1.6987	2.12368	2.93822	1.92365	1.16956	1.95952	0.00441183	3.65077e-05	3.36221e-09	0.000148549	0.0329699	9.70476e-05	BnaC07g18140D	0.224955	-0.954113	-0.978699	1	1	0.726157
BnaA03g35040D	GSBRNA2T00137432001	1062		AT3G19000.1		2-oxoglutarate (2OG) and Fe(II)-dependent oxygenase superfamily protein	Chr3:6553440-6555147 REVERSE LENGTH=1447	1447	0	AT3G19000	256892_at	0	0	0	5		BnaA03g35040D	3.98018	0.247162	1.39746	2.69436	-1.12233	-2.38979	0.0010572	0.898941	0.457018	0.101114	0.42521	0.133432	BnaA03g35040D	1.05003	0.0573902	-0.377466	2.33585	1.42689	3.40979	0.742129	0.993413	0.863183	0.0714878	0.344075	0.00239994	BnaA03g35040D	1.28582	1.3695	3.78726	1	1	0.192546
BnaA04g01320D	GSBRNA2T00149179001	876		AT3G60200.1		hypothetical protein	Chr3:22248892-22250568 FORWARD LENGTH=1677	1677	2e-131	AT3G60200	251459_at	0	0	2	1		BnaA04g01320D	3.97856	2.41581	0.690261	2.25062	2.1656	0.469954	5.44983e-17	6.14859e-07	0.444246	1.60635e-06	7.79791e-06	0.725771	BnaA04g01320D	-0.0654582	0.337134	0.721767	1.66248	0.587348	0.942074	0.971278	0.703782	0.304593	0.000405511	0.339066	0.115495	BnaA04g01320D	1.72794	0.250213	0.220307	0.205435	1	1
BnaCnng27780D	GSBRNA2T00014923001	2628	starvation	AT4G15530.2	PPDK	pyruvate orthophosphate dikinase	Chr4:8864615-8869319 REVERSE LENGTH=2977	2977	0	AT4G15530	245528_at	7	0	6	4		BnaCnng27780D	3.97727	1.62087	0.209571	2.40331	0.0231885	0.466719	4.36202e-06	0.0816735	0.972668	0.00478381	1	0.856686	BnaCnng27780D	-0.425671	-0.169676	1.04334	1.14829	1.42801	0.786189	0.816592	0.936659	0.353677	0.268881	0.155599	0.502091	BnaCnng27780D	1.57396	1.59768	-0.257148	0.915	1	1
BnaC05g47150D	GSBRNA2T00073864001	450		AT3G04640.2		glycine-rich protein	Chr3:1260937-1261634 REVERSE LENGTH=614	614	2e-20	AT3G04640	258792_at	2	0	22	0		BnaC05g47150D	3.9759	3.00605	-0.638841	0.571132	0.0524052	-1.89198	4.20294e-20	4.52714e-12	0.581304	0.254423	0.959043	0.0313624	BnaC05g47150D	0.352726	0.561613	-0.0941387	3.75749	3.51526	1.159	0.658683	0.386057	0.96745	1.81e-18	4.80866e-16	0.168232	BnaC05g47150D	3.40476	2.95365	1.25314	1.08225e-06	0.000358075	0.710366
BnaC07g17990D	GSBRNA2T00158262001	1032		AT1G54040.2	ESP	epithiospecifier protein	Chr1:20170715-20173949 REVERSE LENGTH=1370	1370	0	AT1G54040	263174_at	0	2	5	5		BnaC07g17990D	3.97185	1.29033	0.875421	-0.118171	-0.800368	0.707883	0.00464276	0.504867	0.112452	0.979555	0.576032	0.292056	BnaC07g17990D	-2.6632	-2.31611	0.260358	1.42682	-0.225414	0.427896	0.181314	0.14765	0.696741	0.350501	0.934963	0.421877	BnaC07g17990D	4.09002	2.0907	0.167539	0.486105	1	1
BnaC09g14630D	GSBRNA2T00086924001	993		AT1G60550.1	ECHID	enoyl-CoA hydratase/isomerase D	Chr1:22305780-22308289 REVERSE LENGTH=1419	1419	0	AT1G60550	264920_at	2	3	1	3		BnaC09g14630D	3.97152	3.07668	0.0895194	4.10881	3.70537	-0.157867	1.77519e-08	6.05313e-05	1	9.75208e-09	5.08907e-07	0.985848	BnaC09g14630D	-0.326033	-0.286004	-0.213344	-0.463327	-0.914696	0.0340425	0.861903	0.869226	0.891471	0.641381	0.277633	1	BnaC09g14630D	-0.137293	-0.628692	0.247386	1	1	1
BnaC06g40530D	GSBRNA2T00068861001	2310		AT1G15690.1	AVP1	Inorganic H pyrophosphatase family protein	Chr1:5398926-5402519 FORWARD LENGTH=2836	2836	0	AT1G15690	259504_at	0	0	0	1		BnaC06g40530D	3.9709	2.04838	-0.207964	2.08132	0.918709	0.302777	9.16395e-08	0.00855829	0.96501	0.00472007	0.275306	0.923505	BnaC06g40530D	-0.766684	-0.200586	-0.145655	1.1229	0.929088	-0.656395	0.497775	0.904525	0.955865	0.198028	0.32439	0.538562	BnaC06g40530D	1.88958	1.12967	-0.510741	0.619935	1	1
BnaA06g33930D	GSBRNA2T00081614001	1242		AT2G02950.1	PKS1	phytochrome kinase substrate 1	Chr2:854077-856725 REVERSE LENGTH=2649	2649	0	AT2G02950	266745_at	0	0	2	9		BnaA06g33930D	3.9696	-1.13767	0.617524	2.54971	1.86634	0.295095	0.00508698	0.482414	0.482151	0.189375	0.379163	0.934872	BnaA06g33930D	0.00567875	3.55314	3.51592	1.42557	0.549139	3.83835	1	0.0606545	2.75354e-10	0.359788	0.852872	4.35971e-12	BnaA06g33930D	1.41989	-3.004	0.322429	1	1	1
BnaC08g44820D	GSBRNA2T00031741001	1323	starvation	AT1G06570.1	PDS1	4-hydroxyphenylpyruvate dioxygenase	Chr1:2012015-2013459 REVERSE LENGTH=1338	1338	0	AT1G06570	262635_at	10	0	13	0		BnaC08g44820D	3.96893	1.26564	0.0973187	1.78018	0.553968	1.03702	0.000935962	0.371564	1	0.156483	0.7275	0.720682	BnaC08g44820D	-0.450076	0.385475	0.598614	1.73867	1.09715	-0.341087	0.870254	0.876022	0.783714	0.211668	0.489749	0.895932	BnaC08g44820D	2.18875	0.711672	-0.939701	0.905845	1	0.981574
BnaC03g19340D	GSBRNA2T00132368001	1128		AT2G35260.1		CAAX protease self-immunity protein	Chr2:14849357-14852045 FORWARD LENGTH=1878	1878	0	AT2G35260	266551_at	2	3	1	3		BnaC03g19340D	3.96753	1.66093	0.190425	-0.129105	-0.704778	0.00507224	0.00422733	0.437069	0.829153	0.956624	0.66856	1	BnaC03g19340D	-3.80359	-3.55659	0.397574	0.29304	-1.19088	0.582926	0.0150224	0.0554752	0.368099	0.876362	0.605232	0.116202	BnaC03g19340D	4.09663	2.36571	0.185352	0.290922	1	1
BnaC02g46640D	GSBRNA2T00014187001	504	starvation	AT1G80160.1	GLYI7	Lactoylglutathione lyase / glyoxalase I family protein	Chr1:30150998-30152614 FORWARD LENGTH=1291	1291	1e-175	AT1G80160	262047_at	10	0	6	4		BnaC02g46640D	3.96559	2.18293	-2.33644	0.835067	2.23601	-0.702887	0.0266569	0.243899	0.650069	0.706239	0.251216	0.96404	BnaC02g46640D	-0.233306	2.20436	-0.986904	2.89722	2.15128	-2.62045	0.966666	0.320653	0.82876	0.117934	0.307761	0.461181	BnaC02g46640D	3.13052	-0.0530786	-1.63355	0.881344	1	0.9551
BnaC08g25290D	GSBRNA2T00108985001	375		AT3G54520.1		hypothetical protein	Chr3:20183517-20185202 REVERSE LENGTH=1158	1158	4e-92	AT3G54520	251871_at	0	0	7	1		BnaC08g25290D	3.96461	-1.58551	2.37265	3.17618	-0.592781	-0.0365815	0.00990394	0.409663	0.642405	0.0751298	0.845187	1	BnaC08g25290D	0.659451	2.94034	-0.0863631	1.44788	1.94761	2.32287	0.862522	0.149685	1	0.472541	0.443625	0.54156	BnaC08g25290D	0.78843	-0.992733	2.40923	1	1	1
BnaC03g37520D	GSBRNA2T00110649001	795		AT3G12320.3		hypothetical protein	Chr3:3923969-3925469 FORWARD LENGTH=1082	1082	0	AT3G12320	256266_at	2	2	7	6		BnaC03g37520D	3.96296	1.99994	-0.00936876	2.59057	1.85307	-0.0783295	4.40955e-25	4.011e-08	1	4.2973e-11	3.81559e-07	0.996039	BnaC03g37520D	0.0920836	0.274976	0.818863	1.46448	0.421851	0.887824	0.947947	0.67383	0.0498433	6.8197e-05	0.38707	0.0248271	BnaC03g37520D	1.37239	0.146875	0.0689607	0.304124	1	1
BnaC07g49380D	GSBRNA2T00007146001	1107		AT3G04590.2		AT hook motif DNA-binding family protein	Chr3:1238853-1241804 REVERSE LENGTH=1829	1829	2e-140	AT3G04590	258819_at	0	0	0	0		BnaC07g49380D	3.96234	3.08411	0.137087	3.76735	3.11616	0.571006	1.86105e-18	1.63399e-11	0.95705	7.55253e-17	6.70165e-12	0.553972	BnaC07g49380D	-0.277965	-0.237509	0.081196	-0.0829762	-0.269563	-0.352723	0.765219	0.795377	0.965708	0.933304	0.706009	0.608245	BnaC07g49380D	0.194988	-0.0320545	-0.433919	1	1	0.959027
BnaC04g56850D	GSBRNA2T00022390001	771		AT2G41120.1		DUF309 domain protein	Chr2:17141275-17142485 REVERSE LENGTH=1031	1031	0	AT2G41120	267063_at	0	3	4	3		BnaC04g56850D	3.96224	-0.744577	0.0866184	0.14007	-0.603193	0.0226932	0.00385318	0.436084	0.93105	0.973332	0.740634	1	BnaC04g56850D	-2.40508	1.69141	-0.107738	1.41709	1.55002	-0.0438127	0.249136	0.0996126	0.822284	0.333646	0.274804	0.958216	BnaC04g56850D	3.82217	-0.141384	0.0639252	0.595528	1	1
BnaA06g09010D	GSBRNA2T00092337001	600		AT1G14200.1		RING/U-box superfamily protein	Chr1:4854224-4855287 REVERSE LENGTH=1064	1064	3e-90	AT1G14200	262656_at	1	0	23	0		BnaA06g09010D	3.96165	1.20274	1.06785	2.23109	0.874261	-0.245213	1.03598e-15	0.0249137	0.152034	3.87522e-06	0.10886	0.892359	BnaA06g09010D	-0.0802668	-0.0232126	-0.827753	1.65029	0.305269	0.485314	0.961469	0.997856	0.199112	0.000837782	0.692789	0.499157	BnaA06g09010D	1.73056	0.328482	1.31307	0.233249	1	0.503116
BnaA02g16410D	GSBRNA2T00023434001	798		AT3G51720.1		WEB family protein (DUF827)	Chr3:19184926-19186660 FORWARD LENGTH=1559	1559	1e-109	AT3G51720	252077_at	0	5	3	2		BnaA02g16410D	3.96078	0.411262	0.953342	-0.186173	-0.941625	-3.91788	0.111325	0.734818	0.783449	1	0.694462	0.642901	BnaA02g16410D	4.88178	3.91782	2.32076	9.02873	5.27071	7.19199	0.284453	0.452319	0.678415	0.0158623	0.146286	0.0923753	BnaA02g16410D	4.14695	1.35289	4.87123	1	1	0.756787
BnaA09g40560D	GSBRNA2T00049568001	798		AT3G51720.1		WEB family protein (DUF827)	Chr3:19184926-19186660 FORWARD LENGTH=1559	1559	1e-109	AT3G51720	252077_at	0	5	3	2		BnaA09g40560D	3.96078	0.411262	0.953342	-0.186172	-0.941624	-3.91788	0.111325	0.734818	0.783449	1	0.694462	0.642901	BnaA09g40560D	4.88178	3.91782	2.32077	9.02873	5.27071	7.19199	0.284453	0.452319	0.678415	0.0158623	0.146286	0.0923753	BnaA09g40560D	4.14695	1.35289	4.87122	1	1	0.756787
BnaC03g33070D	GSBRNA2T00153660001	966		AT3G02600.3	LPP3	lipid phosphate phosphatase 3	Chr3:551605-554671 FORWARD LENGTH=1325	1325	0	AT3G02600	258481_at	0	0	0	2		BnaC03g33070D	3.95973	4.14825	1.05826	3.45401	3.60735	0.00556996	1.46673e-10	1.87849e-11	0.390852	2.61477e-09	1.07888e-09	1	BnaC03g33070D	-1.91936	-0.942423	-1.63008	-1.41364	-0.401527	-0.57739	0.00619909	0.278129	0.0359218	0.0181844	0.637105	0.543339	BnaC03g33070D	0.50572	0.540896	1.05269	1	1	0.834701
BnaC03g10530D	GSBRNA2T00140890001	714		AT5G21940.1		hybrid signal transduction histidine kinase M-like protein	Chr5:7249014-7250770 REVERSE LENGTH=1644	1644	3e-172	AT5G21940							BnaC03g10530D	3.95891	1.62816	0.499215	3.03871	0.940629	1.03859	3.48735e-07	0.0619282	0.835862	0.000138315	0.308504	0.613657	BnaC03g10530D	0.0255734	-0.33218	0.963748	0.945767	0.355351	0.424376	1	0.843991	0.480436	0.311658	0.784371	0.781498	BnaC03g10530D	0.920194	0.687531	-0.539373	1	1	1
BnaA01g05060D	GSBRNA2T00121042001	852		AT4G31800.2	WRKY18	WRKY DNA-binding protein 18	Chr4:15383633-15385045 FORWARD LENGTH=1217	1217	1e-160	AT4G31800	253485_at	2	0	21	0		BnaA01g05060D	3.95808	2.98551	1.2011	3.68081	4.88695	0.514743	9.51489e-08	0.000109023	0.331902	8.52426e-07	1.41609e-09	0.805226	BnaA01g05060D	-0.285814	1.53202	-0.176383	-0.00853676	-0.369421	0.509976	0.876403	0.101385	0.938953	1	0.756562	0.66512	BnaA01g05060D	0.277277	-1.90144	0.686358	1	0.776777	0.963258
BnaC05g07030D	GSBRNA2T00100458001	981		AT1G09480.2		NAD(P)-binding Rossmann-fold superfamily protein	Chr1:3058395-3060757 FORWARD LENGTH=1206	1206	0	AT1G09480	264553_s_at	1	0	0	2		BnaC05g07030D	3.95469	1.94512	0.263507	0.00709782	2.65864	0.0855232	0.0053405	0.235524	0.841579	1	0.186627	1	BnaC05g07030D	0.0031175	1.6536	1.68676	3.95071	0.94008	1.86475	1	0.532228	0.000385633	0.0249463	0.628326	6.25448e-05	BnaC05g07030D	3.94759	-0.713517	0.177984	1	1	1
BnaC07g23370D	GSBRNA2T00139254001	279		AT3G26160.1	CYP71B17	cytochrome P450, family 71, subfamily B, polypeptide 17	Chr3:9568280-9569886 REVERSE LENGTH=1524	1524	1e-96	AT3G26160	257631_at	0	0	0	0		BnaC07g23370D	3.95217	2.84047	0.0349643	1.13602	4.56173	-3.75262	0.00318697	0.174711	1	0.49576	0.0107248	0.408377	BnaC07g23370D	-1.55979	-0.0692105	-3.73811	1.25636	-1.79048	0.0494757	0.544492	1	0.184386	0.401355	0.286825	1	BnaC07g23370D	2.81615	-1.72127	3.78759	0.882804	1	1
BnaA04g24330D	GSBRNA2T00123167001	435		AT2G42190.3		rho GTPase-activating gacO-like protein	Chr2:17582692-17584347 FORWARD LENGTH=1515	1515	3e-120	AT2G42190	267637_at	0	0	0	4		BnaA04g24330D	3.95211	2.47671	0.447081	4.95446	1.87181	-0.426934	1.70515e-15	2.39451e-05	0.641889	6.46225e-18	0.00808233	0.717615	BnaA04g24330D	1.56793	0.792857	0.452728	0.565574	1.39776	1.32674	0.0414865	0.484639	0.51834	0.352845	0.0163233	0.00678732	BnaA04g24330D	-1.00236	0.604904	0.874015	0.972757	1	0.752123
BnaCnng31310D	GSBRNA2T00020238001	255		AT1G51080.1		golgin family A protein	Chr1:18929744-18930811 REVERSE LENGTH=1009	1009	0.003	AT1G51080	245743_at	0	0	0	3		BnaCnng31310D	3.94846	0.0525911	4.47223	-0.0422217	-0.0163365	-0.0689848	0.0403385	1	0.0770274	1	1	1	BnaCnng31310D	-0.0113231	-0.0324229	2.95281	3.97936	0.0365047	7.49402	1	1	0.373357	0.101674	1	0.00322841	BnaCnng31310D	3.99068	0.0689276	4.54122	1	1	1
BnaC09g02740D	GSBRNA2T00109506001	612		AT5G28640.1	AN3	SSXT family protein	Chr5:10647467-10650062 REVERSE LENGTH=1439	1439	0	AT5G28640	246103_at	2	1	4	1		BnaC09g02740D	3.94713	1.6999	1.05902	3.70803	1.68312	0.240693	9.77144e-09	0.0209593	0.345283	7.12716e-08	0.0180546	0.945667	BnaC09g02740D	-0.463851	-0.281723	-0.509188	-0.224758	-0.264948	0.309138	0.74763	0.845497	0.644119	0.850585	0.818883	0.802721	BnaC09g02740D	0.239093	0.0167747	0.818326	1	1	0.914852
BnaA09g35200D	GSBRNA2T00069389001	795		AT3G51895.2	SULTR3;1	sulfate transporter 3;1	Chr3:19251287-19255922 REVERSE LENGTH=2438	2438	0	AT3G51895	246310_at	0	4	1	5		BnaA09g35200D	3.94277	-0.0242561	0.177019	1.52966	1.84531	-0.498637	0.0129363	1	1	0.324933	0.394582	0.901662	BnaA09g35200D	-2.64089	-0.00889653	0.623852	-0.227773	-1.87846	1.29951	0.241275	1	0.726975	0.93403	0.451063	0.347869	BnaA09g35200D	2.41312	-1.86956	0.675656	0.945379	1	1
BnaC01g18700D	GSBRNA2T00157415001	312		AT4G24270.1	EMB140	EMBRYO DEFECTIVE 140	Chr4:12581592-12587393 REVERSE LENGTH=2724	2724	2e-113	AT4G24270	254147_at	0	0	0	3		BnaC01g18700D	3.94186	-4.05057	0.260304	0.0822466	0.910177	0.339369	0.00751653	0.0211097	1	0.955265	0.219375	0.883956	BnaC01g18700D	-10.2571	-5.38519	-6.59883	-6.39752	-10.3459	-6.6779	3.19425e-22	9.41158e-12	6.2918e-11	7.80978e-16	3.80734e-21	7.44401e-12	BnaC01g18700D	3.85961	-4.96074	-0.0790643	0.282597	0.169745	1
BnaAnng04230D	GSBRNA2T00054102001	225		AT5G53450.1	ORG1	OBP3-responsive protein 1	Chr5:21688773-21692480 FORWARD LENGTH=2434	2434	1.2	AT5G53450	248270_at	0	6	5	3		BnaAnng04230D	3.94113	-0.178652	-0.739143	-0.459129	0.893636	-0.107374	0.00699702	0.943468	0.866679	0.880669	0.738426	1	BnaAnng04230D	0.35575	4.37999	5.25232	4.75601	3.3077	4.62055	0.952726	0.0100614	0.0253911	0.00629788	0.0493663	0.0986504	BnaAnng04230D	4.40026	-1.07229	-0.631769	0.866604	1	1
BnaA05g12660D	GSBRNA2T00082048001	789		AT2G29300.1		NAD(P)-binding Rossmann-fold superfamily protein	Chr2:12588197-12589589 FORWARD LENGTH=1026	1026	0	AT2G29300	266278_at	3	0	1	3		BnaA05g12660D	3.93874	-0.715645	-3.2035	8.04177	-1.76891	-0.00484105	0.000287288	0.638748	0.0103326	7.59813e-08	0.168718	1	BnaA05g12660D	3.69434	-0.549409	-0.139468	-0.408691	0.503859	-3.33813	0.0670572	0.785803	0.977405	0.799937	0.808346	0.00112035	BnaA05g12660D	-4.10303	1.05327	-3.19866	0.454627	1	0.265839
BnaA06g17570D	GSBRNA2T00107202001	468		AT3G47570.1		Leucine-rich repeat protein kinase family protein	Chr3:17527507-17531041 FORWARD LENGTH=3430	3430	5e-35	AT3G47570	252378_at	0	0	0	0		BnaA06g17570D	3.9367	1.84005	0.0545557	5.15934	1.79347	-0.0791649	2.10757e-06	0.0412781	1	3.27672e-08	0.0264334	1	BnaA06g17570D	0.85167	-0.644497	-0.156711	-0.370966	-0.597911	-0.0229907	0.709687	0.662724	1	0.749915	0.576383	1	BnaA06g17570D	-1.22264	0.0465857	0.133721	1	1	1
BnaA03g02320D	GSBRNA2T00129675001	474		AT5G08050.1		wiskott-aldrich syndrome family protein, putative (DUF1118)	Chr5:2578211-2579205 FORWARD LENGTH=925	925	4e-163	AT5G08050	250563_at	4	3	3	4		BnaA03g02320D	3.93013	0.735239	-0.370569	2.54673	0.300101	0.0001725	2.05755e-23	0.0737827	0.544723	3.51073e-09	0.618278	1	BnaA03g02320D	-0.326178	1.12025	0.374814	1.05722	1.55538	0.00407255	0.787073	0.0127843	0.397127	0.00382743	6.67369e-05	1	BnaA03g02320D	1.3834	0.435138	-0.370742	0.502483	1	0.922524
BnaAnng32840D	GSBRNA2T00097053001	351		AT1G24145.1		transmembrane protein	Chr1:8540838-8542053 FORWARD LENGTH=1026	1026	3e-35	AT1G24145							BnaAnng32840D	3.92952	2.27567	-0.16653	3.09731	1.37049	0.29666	7.05371e-06	0.0935135	1	1.78377e-05	0.248436	0.976712	BnaAnng32840D	-1.76908	-1.20385	0.629041	-0.936875	-0.298662	0.165851	0.255622	0.589331	0.720414	0.20207	0.858757	0.970942	BnaAnng32840D	0.832204	0.905185	-0.46319	1	1	1
BnaA01g36430D	GSBRNA2T00017057001	351		AT1G24145.1		transmembrane protein	Chr1:8540838-8542053 FORWARD LENGTH=1026	1026	3e-35	AT1G24145							BnaA01g36430D	3.92952	2.27567	-0.166531	3.09731	1.37049	0.296658	7.05412e-06	0.0935135	1	1.78377e-05	0.248436	0.976712	BnaA01g36430D	-1.76908	-1.20385	0.629041	-0.936875	-0.29866	0.165852	0.255622	0.589331	0.720414	0.202072	0.858757	0.970942	BnaA01g36430D	0.832203	0.905187	-0.463189	1	1	1
BnaA07g12140D	GSBRNA2T00112441001	1041		AT5G67080.1	MAPKKK19	mitogen-activated protein kinase kinase kinase 19	Chr5:26772644-26773979 FORWARD LENGTH=1336	1336	0	AT5G67080	247026_at	1	0	16	1		BnaA07g12140D	3.92589	1.34054	-1.33995	3.15189	2.26142	0.440835	4.03002e-06	0.203137	0.594913	0.000347492	0.0210773	0.968528	BnaA07g12140D	0.106487	0.565526	1.67464	0.880489	-0.35536	-0.106142	0.976841	0.75828	0.327818	0.41407	0.811381	1	BnaA07g12140D	0.774002	-0.920886	-1.78079	1	1	0.903808
BnaC05g48690D	GSBRNA2T00092260001	861	starvation	AT3G01290.1	HIR2	SPFH/Band 7/PHB domain-containing membrane-associated protein family	Chr3:87684-89593 REVERSE LENGTH=1663	1663	0	AT3G01290	259272_at	7	0	11	0		BnaC05g48690D	3.92543	2.46563	0.2023	0.892533	3.19891	-0.00356358	1.15087e-10	0.000105367	0.949472	0.511715	0.0959502	1	BnaC05g48690D	10.1055	13.7444	9.03205	13.1384	13.0112	9.23791	1.95779e-33	1.71142e-39	5.81275e-14	5.23964e-50	3.21468e-46	4.27812e-13	BnaC05g48690D	3.0329	-0.733285	0.205863	0.467823	1	1
BnaA07g10270D	GSBRNA2T00033141001	456		AT1G22810.1		Integrase-type DNA-binding superfamily protein	Chr1:8074231-8075037 REVERSE LENGTH=807	807	2e-128	AT1G22810	264202_at	0	0	4	0		BnaA07g10270D	3.91791	0.501344	0.0949106	3.30959	1.03774	-2.28988	1.35332e-06	0.704335	1	4.21254e-05	0.285469	0.72424	BnaA07g10270D	-0.964086	-1.05754	-2.43755	-0.355766	-1.59394	-0.0527603	0.432129	0.420599	0.502087	0.791686	0.0980183	1	BnaA07g10270D	0.60832	-0.536394	2.38479	1	1	1
BnaA02g04970D	GSBRNA2T00081357001	660		AT5G20630.1	GER3	germin 3	Chr5:6975029-6976036 REVERSE LENGTH=1008	1008	0	AT5G20630	246004_at	0	4	5	6		BnaA02g04970D	3.91784	0.528786	-2.00059	4.55627	2.75344	-0.188918	1.50954e-06	0.639222	0.239351	8.30323e-08	0.00138748	0.999954	BnaA02g04970D	0.256078	0.348041	-0.193305	-0.382347	-1.87662	-2.00498	0.909791	0.838591	0.953416	0.767604	0.0366579	0.120172	BnaA02g04970D	-0.638425	-2.22466	-1.81168	1	0.681412	0.779493
BnaC03g61080D	GSBRNA2T00007199001	423		AT4G38060.4		hypothetical protein	Chr4:17873485-17875268 REVERSE LENGTH=932	932	4e-117	AT4G38060	253022_at	2	0	8	0		BnaC03g61080D	3.91726	1.66309	0.392953	2.97949	1.79037	0.598142	9.4225e-28	4.72735e-06	0.613149	2.11055e-17	5.86762e-07	0.397584	BnaC03g61080D	-0.14063	0.172528	0.484363	0.797136	0.0452504	0.279174	0.878278	0.817262	0.350983	0.0431588	0.960606	0.630383	BnaC03g61080D	0.937766	-0.127278	-0.205189	0.637097	1	1
BnaA07g30630D	GSBRNA2T00102624001	222		AT1G73165.1	CLE1	CLAVATA3/ESR-RELATED 1	Chr1:27508444-27509272 REVERSE LENGTH=829	829	3e-65	AT1G73165							BnaA07g30630D	3.91579	1.26101	0.0317303	1.33949	0.325798	-0.0022406	1.11808e-20	0.00154882	1	0.000672319	0.496236	1	BnaA07g30630D	-2.50781	-0.894895	-0.0219517	0.0684912	0.0403148	0.0120191	7.96515e-09	0.0405208	1	0.93898	0.969004	1	BnaA07g30630D	2.5763	0.93521	0.0339709	0.000807006	0.83934	1
BnaC03g23280D	GSBRNA2T00019096001	654		AT2G41310.1	RR3	response regulator 3	Chr2:17221840-17224880 FORWARD LENGTH=2370	2370	0	AT2G41310	266372_at	0	3	0	5		BnaC03g23280D	3.91382	1.64069	-0.742826	3.39891	1.14083	-0.529169	1.42352e-32	6.75312e-07	0.775421	5.6409e-26	0.000589086	0.882382	BnaC03g23280D	-0.848357	-1.12455	-0.0862027	-0.333441	-0.624698	-0.29986	0.0265013	0.00109288	1	0.45354	0.0978198	0.924551	BnaC03g23280D	0.514915	0.499854	-0.213657	1	1	1
BnaC09g20710D	GSBRNA2T00091375001	696		AT2G02390.1	GSTZ1	glutathione S-transferase zeta 1	Chr2:628730-631165 FORWARD LENGTH=1161	1161	0	AT2G02390	266181_at	3	0	1	0		BnaC09g20710D	3.90952	2.64583	-0.508388	2.23288	2.81252	0.619678	1.21882e-09	8.09633e-05	0.83616	0.00042021	2.35505e-05	0.735986	BnaC09g20710D	-1.04359	0.182262	-0.670039	0.63305	0.0155709	-1.79811	0.215717	0.908786	0.590468	0.451629	1	0.0426003	BnaC09g20710D	1.67664	-0.166691	-1.12807	0.615369	1	0.879751
BnaC06g42500D	GSBRNA2T00003779001	312		AT4G10380.1	NIP5;1	NOD26-like intrinsic protein 5;1	Chr4:6431161-6435396 REVERSE LENGTH=2170	2170	2e-63	AT4G10380	254971_at	0	1	0	1		BnaC06g42500D	3.90731	5.35258	0.101867	2.52373	3.66396	-0.0564918	0.0120835	0.00120727	1	0.0272415	0.000746389	1	BnaC06g42500D	-3.30199	-3.83845	-0.146309	-1.91842	-2.14982	0.0120494	0.0832235	0.0556394	1	0.10959	0.0533429	1	BnaC06g42500D	1.38358	1.68862	0.158359	0.998941	1	1
BnaC04g09050D	GSBRNA2T00141159001	219		AT1G20850.1	XCP2	xylem cysteine peptidase 2	Chr1:7252111-7253747 FORWARD LENGTH=1378	1378	9e-59	AT1G20850	262796_at	0	2	0	2		BnaC04g09050D	3.90728	1.85946	0.826166	3.43858	1.76027	0.657201	1.41317e-11	0.0035689	0.594417	2.81681e-09	0.00472761	0.675425	BnaC04g09050D	-0.300753	-0.23954	-1.1451	0.167945	-0.140356	-0.976139	0.821673	0.858464	0.230932	0.875087	0.903095	0.25332	BnaC04g09050D	0.468698	0.0991836	0.168965	1	1	1
BnaC03g28860D	GSBRNA2T00119851001	594		AT4G10250.1	ATHSP22.0	HSP20-like chaperones superfamily protein	Chr4:6370338-6371372 FORWARD LENGTH=1035	1035	0	AT4G10250	255811_at	0	0	18	0		BnaC03g28860D	3.90504	-3.57985	0.924112	3.49303	1.6063	-0.694049	0.0115783	0.028988	0.82865	0.0266245	0.407293	0.900739	BnaC03g28860D	-0.596922	0.958435	-2.28705	-0.184913	-4.22771	-0.668891	0.869825	0.699183	0.293508	0.956119	0.0173139	0.821806	BnaC03g28860D	0.412009	-5.18615	1.61816	1	0.36625	0.939965
BnaA10g03280D	GSBRNA2T00086289001	963		AT1G05250.1		Peroxidase superfamily protein	Chr1:1525601-1527360 REVERSE LENGTH=1492	1492	0	AT1G05250	264567_s_at	0	2	4	23		BnaA10g03280D	3.90497	-1.32202	1.10283	0.107159	-0.792179	-0.0745634	0.00664789	0.399269	0.151672	0.992491	0.722723	1	BnaA10g03280D	-1.6576	1.07863	0.401161	2.14022	0.548789	1.57856	0.497187	0.580648	0.642058	0.18818	0.854259	0.00394095	BnaA10g03280D	3.79781	-0.52984	1.1774	0.789308	1	0.631292
BnaA05g03490D	GSBRNA2T00132639001	1206	HRG	AT2G43710.1	SSI2	Plant stearoyl-acyl-carrier-protein desaturase family protein	Chr2:18119873-18122889 FORWARD LENGTH=1834	1834	0	AT2G43710	260570_at	0	2	2	3	HRGmod	BnaA05g03490D	3.90115	3.61031	0.458292	3.86614	3.23017	0.177412	2.27966e-15	7.545e-13	0.653654	4.97562e-15	7.17476e-11	0.944686	BnaA05g03490D	-0.960604	-1.0583	-1.0612	-0.925594	-0.678164	-0.780317	0.0986781	0.0677662	0.0599854	0.095418	0.268805	0.188566	BnaA05g03490D	0.0350104	0.380139	0.28088	1	1	1
BnaC05g40060D	GSBRNA2T00023790001	486		AT3G13310.1		Chaperone DnaJ-domain superfamily protein	Chr3:4310544-4311629 REVERSE LENGTH=1086	1086	2e-115	AT3G13310	257654_at	3	0	42	0		BnaC05g40060D	3.90107	3.10203	0.398122	3.26482	3.26044	0.309818	1.47137e-18	3.37765e-12	0.695415	8.60344e-14	2.32259e-13	0.810407	BnaC05g40060D	-0.302802	-0.271518	-0.89222	0.333453	-0.429934	-0.803917	0.726241	0.749571	0.102709	0.611606	0.487017	0.133612	BnaC05g40060D	0.636255	-0.158415	0.0883037	1	1	1
BnaA10g04190D	GSBRNA2T00122802001	2076		AT1G06430.1	FTSH8	FTSH protease 8	Chr1:1960058-1963189 REVERSE LENGTH=2433	2433	0	AT1G06430	262626_at	2	0	4	2		BnaA10g04190D	3.90011	1.51195	0.61495	2.87497	1.07597	-0.0568854	3.65434e-08	0.0450179	0.68806	0.000111279	0.177966	1	BnaA10g04190D	2.28717	3.02256	1.87935	3.3123	3.45854	2.55118	0.00345356	2.59701e-05	0.014044	2.55624e-06	9.76731e-07	0.000304439	BnaA10g04190D	1.02513	0.435976	0.671835	1	1	0.95606
BnaC09g00200D	GSBRNA2T00018240001	486		AT4G02725.1		spindle pole body-associated protein	Chr4:1204013-1207436 FORWARD LENGTH=2686	2686	6e-154	AT4G02725							BnaC09g00200D	3.90005	0.798262	-0.0887839	3.22691	0.2325	-0.165621	1.497e-28	0.140379	0.967531	2.60127e-19	0.752318	0.88139	BnaC09g00200D	-0.261846	0.00319163	-0.13781	0.41129	0.568953	-0.0609729	0.787736	1	0.839979	0.327845	0.369387	0.957566	BnaC09g00200D	0.673136	0.565761	0.0768375	0.982261	1	1
BnaA10g20610D	GSBRNA2T00135742001	465		AT5G12020.1	HSP17.6II	17.6 kDa class II heat shock protein	Chr5:3882231-3883111 REVERSE LENGTH=881	881	2e-147	AT5G12020	250296_at	0	0	22	0		BnaA10g20610D	3.89931	-1.62855	0.56693	3.42929	0.666253	-0.468579	9.96767e-06	0.0940828	0.803486	0.000109438	0.555047	0.865713	BnaA10g20610D	-0.912827	-0.142048	-2.00448	-0.442808	-2.43685	-0.968974	0.507518	0.951362	0.0478787	0.747501	0.0103074	0.414796	BnaA10g20610D	0.470019	-2.2948	1.03551	1	0.718064	0.91828
BnaA01g33250D	GSBRNA2T00057217001	1362		AT3G01060.1		lysine-tRNA ligase	Chr3:16631-18909 REVERSE LENGTH=1695	1695	0	AT3G01060	259275_at	2	3	1	4		BnaA01g33250D	3.89801	-0.246324	-0.592486	-1.8346	0.488621	-0.0485121	4.47935e-06	0.77353	0.454469	0.241025	0.723695	1	BnaA01g33250D	-1.44453	2.88137	1.67565	4.28807	2.14643	1.13168	0.419257	7.12543e-05	0.000149257	2.18248e-05	0.00475694	0.0164909	BnaA01g33250D	5.7326	-0.734945	-0.543974	0.0244604	1	0.912697
BnaA05g04800D	GSBRNA2T00116699001	666		AT2G45360.1		ankyrin repeat/KH domain protein (DUF1442)	Chr2:18698592-18699514 FORWARD LENGTH=829	829	0	AT2G45360							BnaA05g04800D	3.89607	2.02443	-1.29528	2.89924	1.21486	0.299181	1.21477e-11	0.000969716	0.740204	2.64412e-07	0.0457558	1	BnaA05g04800D	-1.526	-1.30374	1.31424	-0.529179	-0.494172	-0.280223	0.0126174	0.0475359	0.616172	0.500361	0.546456	0.980815	BnaA05g04800D	0.996825	0.809567	-1.59446	0.959705	1	0.980441
BnaC08g31120D	GSBRNA2T00155468001	225		AT3G61172.1	LCR8	low-molecular-weight cysteine-rich 8	Chr3:22641713-22642182 REVERSE LENGTH=348	348	2e-54	AT3G61172							BnaC08g31120D	3.89069	5.60189	0.0455659	4.6959	5.82314	-0.0528748	0.111716	0.113042	1	0.100222	0.0769356	1	BnaC08g31120D	0.00144061	-0.00630337	-0.105614	-0.80377	-0.227547	-0.00717285	1	1	1	0.900549	0.932396	1	BnaC08g31120D	-0.80521	-0.221243	0.0984407	1	1	1
BnaA06g24090D	GSBRNA2T00000775001	1092		AT5G65140.1	TPPJ	Haloacid dehalogenase-like hydrolase (HAD) superfamily protein	Chr5:26019457-26022380 REVERSE LENGTH=1837	1837	0	AT5G65140	247228_at	0	0	9	2		BnaA06g24090D	3.89067	1.28243	0.658607	1.94623	2.06673	-0.0223425	6.48566e-13	0.0269372	0.638434	0.00023175	0.000131634	1	BnaA06g24090D	-2.2588	1.01598	-0.888481	-0.314357	0.231683	-0.207532	2.75471e-05	0.119585	0.304593	0.707843	0.799422	0.883422	BnaA06g24090D	1.94445	-0.784297	0.680949	0.197565	1	0.940176
BnaC09g39790D	GSBRNA2T00032680001	279		AT5G18060.1	SAUR23	SAUR-like auxin-responsive protein family	Chr5:5975780-5976589 FORWARD LENGTH=810	810	2e-69	AT5G18060	250012_x_at	1	0	5	16		BnaC09g39790D	3.88775	3.53721	-0.929618	1.89657	3.17852	-1.81322	0.0105232	0.0602746	0.678055	0.349446	0.10368	0.415916	BnaC09g39790D	-0.0101847	-0.0194895	-0.0576663	1.98099	0.339204	0.825936	1	1	1	0.260998	0.892116	0.698412	BnaC09g39790D	1.99117	0.358694	0.883603	1	1	0.989047
BnaC03g66560D	GSBRNA2T00040054001	255		AT4G33520.1	PAA1	P-type ATP-ase 1	Chr4:16118855-16120953 FORWARD LENGTH=1160	1160	1e-84	AT4G33520	253339_at	0	0	0	0		BnaC03g66560D	3.88557	1.86794	-0.128698	3.75694	2.35645	0.0740872	4.14402e-13	0.00154801	0.973569	3.59759e-12	3.35353e-05	1	BnaC03g66560D	-0.230528	0.0469038	0.193638	-0.101902	-0.441599	-0.00914701	0.876873	0.986373	0.861885	0.926307	0.566001	1	BnaC03g66560D	0.128625	-0.488503	-0.202785	1	1	1
BnaC04g42720D	GSBRNA2T00085637001	555		AT2G32020.1		Acyl-CoA N-acyltransferases (NAT) superfamily protein	Chr2:13630980-13631929 REVERSE LENGTH=950	950	0	AT2G32020	265668_at	0	0	24	0		BnaC04g42720D	3.88464	0.175524	-1.69421	3.36805	0.402593	1.05995	8.91835e-08	0.886281	0.508466	3.83987e-06	0.678706	0.75556	BnaC04g42720D	-1.41814	-0.507016	1.32774	-0.901558	-0.734086	-1.42642	0.0970668	0.685535	0.482068	0.314151	0.454262	0.474851	BnaC04g42720D	0.516586	-0.22707	-2.75417	1	1	0.699242
BnaA09g39060D	GSBRNA2T00092019001	987		AT3G61280.2		O-glucosyltransferase rumi-like protein (DUF821)	Chr3:22680960-22683769 FORWARD LENGTH=2079	2079	0	AT3G61280							BnaA09g39060D	3.88358	3.65319	0.0185295	2.99045	3.36645	-0.0218014	8.98156e-09	2.11243e-07	1	1.38649e-05	1.85275e-06	1	BnaA09g39060D	0.0258063	0.166459	-0.0457703	0.91893	0.453203	-0.00543933	1	0.927068	1	0.25271	0.652454	1	BnaA09g39060D	0.893124	0.286745	0.040331	1	1	1
BnaC09g09550D	GSBRNA2T00035782001	1170		AT4G35890.1	LARP1c	winged-helix DNA-binding transcription factor family protein	Chr4:16997091-17000896 FORWARD LENGTH=2400	2400	8e-12	AT4G35890	253121_at	0	0	0	1		BnaC09g09550D	3.8808	1.22356	0.0197112	6.27103	1.6584	2.11264	6.12132e-05	0.30354	1	6.90168e-09	0.146836	0.569263	BnaC09g09550D	0.878534	0.611841	-2.14324	-1.5117	0.177001	-4.23617	0.674635	0.756322	0.547118	0.146159	0.934695	0.0957327	BnaC09g09550D	-2.39023	-0.43484	-2.09293	0.752108	1	1
BnaA05g24150D	GSBRNA2T00104899001	2103		AT3G15380.1		Plasma-membrane choline transporter family protein	Chr3:5193203-5196591 FORWARD LENGTH=2375	2375	0	AT3G15380	258403_at	0	0	0	1		BnaA05g24150D	3.87953	2.65281	0.174827	3.90971	2.81929	0.0213941	4.62885e-15	1.40578e-07	0.937383	4.50404e-15	1.54125e-08	1	BnaA05g24150D	-0.173348	0.123579	0.00076727	-0.203529	-0.0429076	0.1542	0.892477	0.918427	1	0.811407	0.976356	0.893324	BnaA05g24150D	-0.0301808	-0.166486	0.153433	1	1	1
BnaC09g47660D	GSBRNA2T00015972001	885		AT5G08260.1	scpl35	serine carboxypeptidase-like 35	Chr5:2657054-2661437 FORWARD LENGTH=1790	1790	0	AT5G08260	250517_at	0	5	0	6		BnaC09g47660D	3.87771	2.99316	-0.0122961	3.29169	3.05276	-0.494677	5.71333e-07	0.000706446	1	2.15028e-05	0.00027429	0.980809	BnaC09g47660D	-1.13915	-0.249584	-0.708067	-0.553137	-0.309183	-0.225686	0.279013	0.901677	0.860511	0.613484	0.816453	0.991349	BnaC09g47660D	0.586014	-0.0595995	0.482381	1	1	1
BnaC03g33890D	GSBRNA2T00071552001	426		AT3G04720.1	PR4	pathogenesis-related 4	Chr3:1285425-1286760 REVERSE LENGTH=1134	1134	9e-25	AT3G04720	258791_at	1	3	5	2		BnaC03g33890D	3.87681	-1.06411	-1.72795	3.47736	2.69628	1.65441	0.175303	0.818206	0.922974	0.255873	0.528309	0.864728	BnaC03g33890D	0.00787796	1.61316	3.65331	0.407321	-2.14723	0.270948	1	0.830914	0.520457	0.967145	0.66269	0.999438	BnaC03g33890D	0.399443	-3.76039	-3.38236	1	1	0.951955
BnaC06g30640D	GSBRNA2T00071978001	225		AT1G69470.1		heat shock protein-binding protein	Chr1:26113575-26113997 FORWARD LENGTH=423	423	2e-24	AT1G69470	256295_at	0	0	0	0		BnaC06g30640D	3.87521	4.04465	0.0827752	3.64516	2.94046	-0.0927315	0.00154653	0.00949962	1	0.00776548	0.033364	1	BnaC06g30640D	0.168932	-1.04856	-0.192422	0.39898	0.0556313	-0.0169153	0.980227	0.735629	1	0.833776	0.991148	1	BnaC06g30640D	0.230048	1.10419	0.175507	1	1	1
BnaA02g29190D	GSBRNA2T00093754001	1242		AT3G28150.1	TBL22	TRICHOME BIREFRINGENCE-LIKE 22	Chr3:10471842-10473952 REVERSE LENGTH=1580	1580	0	AT3G28150	257309_at	0	0	0	1		BnaA02g29190D	3.87397	3.59247	0.1035	3.04187	4.48269	0.428904	1.8268e-05	0.00051926	1	0.109465	0.0080469	0.852219	BnaA02g29190D	3.25403	3.25565	0.18659	4.08613	2.36543	-0.138813	0.107249	0.123381	0.929569	4.8525e-05	0.0157176	0.957489	BnaA02g29190D	0.832095	-0.890219	-0.325404	1	1	1
BnaC03g49360D	GSBRNA2T00079236001	2256		AT5G64940.2	ATH13	ABC2 homolog 13	Chr5:25948954-25953823 FORWARD LENGTH=2801	2801	0	AT5G64940	247232_at	0	3	0	4		BnaC03g49360D	3.87392	0.689171	-0.179064	3.56592	0.67749	-0.00926166	5.88029e-34	0.0444033	0.840822	2.96966e-27	0.0464085	1	BnaC03g49360D	0.62314	0.901806	-0.0549475	0.931139	0.913487	-0.22475	0.179618	0.00732678	0.966775	0.00405477	0.00481037	0.644969	BnaC03g49360D	0.308	0.0116808	-0.169802	1	1	1
BnaC01g29780D	GSBRNA2T00029390001	294		AT2G01410.1		NHL domain-containing protein	Chr2:175040-176407 REVERSE LENGTH=1368	1368	1e-33	AT2G01410	266345_at	0	0	0	0		BnaC01g29780D	3.8735	4.97514	-3.16034	-2.10876	-1.15678	0.101435	1.41825e-05	0.00219488	0.0450611	0.0748736	0.363443	1	BnaC01g29780D	-1.90312	-4.96028	-0.811863	4.07913	1.17164	-4.07363	0.120855	0.0019384	0.523812	4.39333e-05	0.426505	0.000329497	BnaC01g29780D	5.98225	6.13192	-3.26177	0.00169119	0.0689053	0.327217
BnaCnng03900D	GSBRNA2T00032425001	1140		AT5G01240.2	LAX1	like AUXIN RESISTANT 1	Chr5:98533-101835 FORWARD LENGTH=1699	1699	0	AT5G01240	251133_at	2	0	1	0		BnaCnng03900D	3.87347	0.84231	1.44231	3.25703	-0.956176	-1.16791	0.000303496	0.537488	0.429144	0.00548547	0.489377	0.613657	BnaCnng03900D	2.13974	0.427603	-0.504792	2.75618	2.22609	2.10543	0.127397	0.850235	0.810601	0.0147027	0.0693714	0.0742689	BnaCnng03900D	0.616438	1.79849	2.61022	1	1	0.528339
BnaC04g41120D	GSBRNA2T00105139001	1518		AT2G30490.1	C4H	cinnamate-4-hydroxylase	Chr2:12993625-12996012 REVERSE LENGTH=2083	2083	0	AT2G30490	267470_at	0	0	11	0		BnaC04g41120D	3.87256	1.51151	0.859144	2.82009	1.55497	1.7966	6.07383e-06	0.109543	0.64463	0.00103099	0.0894235	0.336309	BnaC04g41120D	-0.75369	-0.238647	1.90437	0.298779	-0.282108	0.966911	0.595902	0.899596	0.126482	0.840293	0.850194	0.470488	BnaC04g41120D	1.05247	-0.0434613	-0.937459	1	1	0.956164
BnaC04g46670D	GSBRNA2T00155185001	444		AT2G39855.4		plant/protein	Chr2:16637663-16639457 FORWARD LENGTH=1216	1216	6e-135	AT2G39855							BnaC04g46670D	3.87069	0.819085	1.07347	-0.0747393	-1.12155	-1.10673	0.0119493	0.669986	0.754632	1	0.569876	0.748316	BnaC04g46670D	0.903836	-0.265743	-1.47604	4.84926	1.6749	0.704164	0.750619	0.946757	0.486438	0.0121849	0.404881	0.775616	BnaC04g46670D	3.94543	1.94064	2.1802	1	1	0.839634
BnaC04g53000D	GSBRNA2T00024819001	309		AT1G47540.2		Scorpion toxin-like knottin superfamily protein	Chr1:17455533-17456156 REVERSE LENGTH=479	479	3e-61	AT1G47540	262431_at	0	0	2	0		BnaC04g53000D	3.86867	1.08335	0.828786	0.754522	-1.8085	0.237468	0.00416859	0.607544	0.626883	0.593618	0.385608	0.969559	BnaC04g53000D	-2.93138	-3.03347	0.59338	0.182762	-0.141625	1.1847	0.0954755	0.168969	0.655791	0.93737	0.981056	0.238584	BnaC04g53000D	3.11414	2.89185	0.591318	0.679904	1	0.997586
BnaA05g03410D	GSBRNA2T00132652001	309		AT1G47540.2		Scorpion toxin-like knottin superfamily protein	Chr1:17455533-17456156 REVERSE LENGTH=479	479	3e-61	AT1G47540	262431_at	0	0	2	0		BnaA05g03410D	3.86866	1.08335	0.828786	0.754522	-1.8085	0.237467	0.00416859	0.607544	0.626883	0.593618	0.385608	0.969559	BnaA05g03410D	-2.93138	-3.03347	0.593379	0.182761	-0.141625	1.1847	0.0954755	0.168969	0.655791	0.93737	0.981056	0.238584	BnaA05g03410D	3.11414	2.89185	0.591318	0.679904	1	0.997586
BnaC09g54080D	GSBRNA2T00051069001	1218		AT5G19550.1	ASP2	aspartate aminotransferase 2	Chr5:6597971-6601971 FORWARD LENGTH=1822	1822	0	AT5G19550	245951_at	0	3	45	0		BnaC09g54080D	3.86491	2.77507	-0.0134813	4.4509	3.57357	0.0390118	2.68284e-21	9.55453e-12	1	1.61238e-26	3.18161e-18	1	BnaC09g54080D	0.0252392	-0.344022	-0.649752	-0.560745	-1.14253	-0.702245	0.993723	0.616032	0.221955	0.272245	0.00742586	0.155917	BnaC09g54080D	-0.585984	-0.798504	-0.0524931	1	1	1
BnaA09g47420D	GSBRNA2T00057370001	420		AT1G11925.1		Stigma-specific Stig1 family protein	Chr1:4025930-4026733 REVERSE LENGTH=804	804	3e-138	AT1G11925							BnaA09g47420D	3.86459	1.28474	0.066606	2.22512	3.00269	0.00352502	0.156125	0.752123	1	0.470991	0.686354	1	BnaA09g47420D	0.777044	2.08904	0.00094186	2.41651	0.371083	0.0640229	0.921725	0.711228	1	0.474155	0.793607	1	BnaA09g47420D	1.63947	-1.71796	0.063081	1	1	1
BnaC03g59990D	GSBRNA2T00061051001	1731	starvation	AT4G38470.1	STY46	ACT-like protein tyrosine kinase family protein	Chr4:17998896-18003757 FORWARD LENGTH=2470	2470	0	AT4G38470	252991_at	10	0	18	0		BnaC03g59990D	3.86432	2.38357	0.417327	2.93395	2.37175	-0.0454148	1.71318e-17	1.90952e-07	0.667057	4.65126e-11	1.74445e-07	1	BnaC03g59990D	-1.03327	-0.434893	-0.570482	-0.102903	-0.42308	-0.10774	0.0417737	0.548573	0.37047	0.912937	0.509547	0.933258	BnaC03g59990D	0.930371	0.0118128	0.462742	0.865918	1	0.950139
BnaA03g17410D	GSBRNA2T00124900001	921		AT2G37770.2	ChlAKR	NAD(P)-linked oxidoreductase superfamily protein	Chr2:15834766-15836981 FORWARD LENGTH=1392	1392	0	AT2G37770	267168_at	0	0	3	4		BnaA03g17410D	3.86268	2.84821	-0.256015	2.61975	3.23085	0.58424	0.00132202	0.0859497	0.968398	0.10565	0.0140899	0.841685	BnaA03g17410D	0.943865	-1.12872	1.52483	2.1868	-1.51136	0.684571	0.777551	0.695735	0.221064	0.0876612	0.289081	0.643956	BnaA03g17410D	1.24293	-0.382633	-0.840255	1	1	0.971233
BnaA04g17560D	GSBRNA2T00043435001	1518		AT2G30490.1	C4H	cinnamate-4-hydroxylase	Chr2:12993625-12996012 REVERSE LENGTH=2083	2083	0	AT2G30490	267470_at	0	0	11	0		BnaA04g17560D	3.86256	1.66057	0.799951	2.93948	1.41948	1.77155	6.3193e-06	0.0753672	0.70667	0.000614327	0.126219	0.349615	BnaA04g17560D	-0.633231	-0.373719	1.01898	0.289852	-0.132622	0.0473763	0.678401	0.823772	0.523398	0.846313	0.942189	1	BnaA04g17560D	0.923083	0.241097	-0.971602	1	1	0.956224
BnaC03g08750D	GSBRNA2T00140672001	279		AT5G18030.1		SAUR-like auxin-responsive protein family	Chr5:5968352-5969190 FORWARD LENGTH=839	839	7e-87	AT5G18030							BnaC03g08750D	3.86147	-2.39692	-0.094283	1.6351	0.215138	-1.38073	0.0162114	0.268334	1	0.38037	0.957568	0.554881	BnaC03g08750D	-1.66343	0.713083	0.558591	0.562933	-1.89897	1.84504	0.507591	0.837526	0.760873	0.804731	0.445942	0.152635	BnaC03g08750D	2.22637	-2.61206	1.28645	0.998597	1	0.914665
BnaA09g52190D	GSBRNA2T00023284001	681		AT4G01600.1		GRAM domain family protein	Chr4:692853-694381 FORWARD LENGTH=1121	1121	0	AT4G01600							BnaA09g52190D	3.85968	1.534	-1.05743	3.69506	1.93198	0.00345347	3.77024e-06	0.0952959	0.487613	1.55279e-05	0.0295577	1	BnaA09g52190D	1.85422	1.68365	2.44797	2.01884	1.28567	1.38709	0.0493234	0.0842298	0.00726767	0.022072	0.192752	0.178673	BnaA09g52190D	0.164621	-0.397981	-1.06088	1	1	0.909635
BnaC01g02900D	GSBRNA2T00130952001	402		AT3G18035.2	HON4	winged-helix DNA-binding transcription factor family protein	Chr3:6168963-6172005 REVERSE LENGTH=2766	2766	0.18	AT3G18035	258141_at	3	0	8	0		BnaC01g02900D	3.85926	0.513438	1.37833	-1.88499	-4.63651	-3.60312	0.0483612	0.865412	0.775231	0.429558	0.0505276	0.534407	BnaC01g02900D	2.99486	-1.58943	0.86292	8.73912	3.56051	5.84437	0.292601	0.683361	0.827062	0.000649067	0.15925	0.0583156	BnaC01g02900D	5.74426	5.14995	4.98145	0.720133	0.751261	0.684095
BnaC09g47680D	GSBRNA2T00015967001	783		AT5G08240.1		transmembrane protein	Chr5:2650837-2652535 REVERSE LENGTH=1521	1521	0	AT5G08240	250575_at	2	0	8	0		BnaC09g47680D	3.85752	2.09791	0.600067	3.44014	2.29272	0.219975	4.32995e-11	0.000666003	0.874075	3.97215e-09	0.00012877	0.998846	BnaC09g47680D	-0.301456	-0.334051	-0.661676	0.115928	-0.528863	-0.281584	0.811978	0.766023	0.756954	0.925367	0.517571	0.922955	BnaC09g47680D	0.417385	-0.194812	0.380092	1	1	1
BnaA09g03330D	GSBRNA2T00093449001	420	starvation	AT5G49450.1	bZIP1	basic leucine-zipper 1	Chr5:20051829-20052735 FORWARD LENGTH=907	907	1e-112	AT5G49450	248606_at	10	0	11	2		BnaA09g03330D	3.85128	1.8845	0.27612	0.334042	1.78751	-0.948704	7.23241e-05	0.0688491	0.978595	0.814356	0.102022	0.829792	BnaA09g03330D	0.447248	2.91215	0.779611	3.96449	3.00913	2.00443	0.827645	0.00606642	0.714143	4.55347e-05	0.00290252	0.258907	BnaA09g03330D	3.51724	0.0969865	1.22482	0.157899	1	0.963258
BnaC03g63060D	GSBRNA2T00001558001	480	starvation	AT4G19160.3		transglutaminase family protein	Chr4:10477296-10480139 FORWARD LENGTH=1743	1743	1e-10	AT4G19160	254561_at	8	0	7	3		BnaC03g63060D	3.84858	4.56544	3.3377	2.72104	4.00839	-1.69296	3.05078e-05	8.44948e-06	0.120778	0.00420277	8.85866e-05	0.674627	BnaC03g63060D	0.214444	0.320476	-1.90567	1.34198	0.877525	3.12498	0.940458	0.88411	0.427722	0.213307	0.470988	0.0710977	BnaC03g63060D	1.12754	0.557048	5.03066	1	1	0.340775
BnaA03g41550D	GSBRNA2T00151270001	810	starvation	AT3G51910.1	HSFA7A	heat shock transcription factor A7A	Chr3:19265141-19266806 FORWARD LENGTH=1159	1159	0	AT3G51910	252081_at	7	0	16	0		BnaA03g41550D	3.84704	-1.13213	-2.28269	1.68792	-0.571846	-2.94053	2.09433e-23	0.00608697	0.638434	3.08527e-06	0.178174	0.571255	BnaA03g41550D	-3.84239	-2.35999	-0.626782	-1.68327	-2.92027	0.0310552	1.01639e-23	6.9348e-11	0.871947	3.54544e-06	2.89519e-15	1	BnaA03g41550D	2.15912	-0.560286	0.657837	0.00319162	1	1
BnaC03g13410D	GSBRNA2T00060755001	519		AT5G56550.1	OXS3	oxidative stress 3	Chr5:22895616-22896734 REVERSE LENGTH=982	982	1e-157	AT5G56550							BnaC03g13410D	3.84361	2.35561	0.111679	2.23965	1.98215	0.360804	9.47705e-15	5.84197e-06	0.994414	4.89354e-06	0.000155176	0.839215	BnaC03g13410D	-0.437531	-0.165718	0.198911	1.16644	0.207746	-0.0502147	0.621807	0.891846	0.885652	0.027006	0.811094	1	BnaC03g13410D	1.60397	0.373464	-0.249125	0.345054	1	1
BnaC07g16070D	GSBRNA2T00070458001	237		AT5G67265.1		hypothetical protein	Chr5:26839378-26839998 REVERSE LENGTH=490	490	4e-57	AT5G67265							BnaC07g16070D	3.84056	3.45258	-0.3997	1.60504	0.777686	1.04306	0.000380842	0.0133888	0.972166	0.104481	0.538202	0.76827	BnaC07g16070D	-2.48186	-2.87257	-0.0571905	-0.246342	-0.197676	-1.49995	0.0787524	0.0733851	1	0.882929	0.922092	0.454815	BnaC07g16070D	2.23552	2.67489	-1.44276	0.817985	0.895459	0.9551
BnaC09g32980D	GSBRNA2T00033413001	933		AT5G57220.1	CYP81F2	cytochrome P450, family 81, subfamily F, polypeptide 2	Chr5:23187840-23189902 FORWARD LENGTH=1768	1768	0	AT5G57220	247949_at	3	0	20	5		BnaC09g32980D	3.83961	3.61398	2.32807	3.38067	3.06208	0.00293667	1.26031e-08	5.27381e-07	0.638434	5.6123e-07	1.04965e-05	1	BnaC09g32980D	-0.662788	-0.906354	-0.0152641	-0.203857	-0.354453	2.30987	0.543387	0.348041	1	0.869019	0.743824	0.528905	BnaC09g32980D	0.458931	0.551901	2.32513	1	1	1
BnaC03g77160D	GSBRNA2T00004432001	1755	starvation	AT4G34030.1	MCCB	3-methylcrotonyl-CoA carboxylase	Chr4:16301027-16304099 FORWARD LENGTH=2185	2185	0	AT4G34030	253279_at	10	0	6	0		BnaC03g77160D	3.83835	1.72739	0.13301	1.54764	0.321416	0.370723	2.95694e-10	0.00690005	0.985248	0.0114677	0.697425	0.839248	BnaC03g77160D	-0.415085	0.035407	0.180646	1.87562	1.44138	-0.0570666	0.718396	0.993274	0.907719	0.00240118	0.0281765	0.999779	BnaC03g77160D	2.29071	1.40597	-0.237713	0.148243	0.872818	1
BnaCnng75780D	GSBRNA2T00023409001	282		AT3G19400.2		Cysteine proteinases superfamily protein	Chr3:6725438-6726990 FORWARD LENGTH=1378	1378	6e-31	AT3G19400	258006_at	0	3	0	8		BnaCnng75780D	3.83422	-1.03957	1.11352	0.0272148	0.00795849	0.0201357	0.060307	0.710348	0.80852	1	1	1	BnaCnng75780D	0.0136308	4.07819	7.49051	3.82063	3.03066	8.58389	1	0.127825	0.00820281	0.13906	0.278934	0.00274932	BnaCnng75780D	3.807	-1.04753	1.09338	1	1	1
BnaC07g19680D	GSBRNA2T00128716001	396		AT4G27595.2		WEB family protein (DUF827)	Chr4:13772126-13777437 REVERSE LENGTH=4935	4935	0.015	AT4G27595							BnaC07g19680D	3.83391	-0.183491	0.0191429	3.52182	0.739275	-2.16437	8.60376e-12	0.839598	1	1.36617e-10	0.248649	0.725771	BnaC07g19680D	-0.662572	0.147129	-2.18489	-0.350481	-0.775636	-0.00138204	0.595978	0.912027	0.529072	0.63314	0.264694	1	BnaC07g19680D	0.312091	-0.922766	2.18351	1	1	1
BnaC08g25440D	GSBRNA2T00108964001	663		AT3G54680.1		proteophosphoglycan-like protein	Chr3:20244284-20246080 FORWARD LENGTH=1311	1311	3e-128	AT3G54680	251859_at	0	0	1	2		BnaC08g25440D	3.8326	2.42575	0.287349	3.19183	2.34688	-0.535534	1.99924e-23	3.75029e-10	0.791703	4.27749e-17	9.55612e-10	0.569222	BnaC08g25440D	-0.40368	-0.36457	-0.306635	0.237087	-0.285703	0.516248	0.537455	0.578857	0.669398	0.693639	0.622335	0.380299	BnaC08g25440D	0.640767	0.0788668	0.822883	0.991837	1	0.746089
BnaA01g24090D	GSBRNA2T00058540001	2340	HRG	AT3G23150.1	ETR2	Signal transduction histidine kinase, hybrid-type, ethylene sensor	Chr3:8254559-8257888 FORWARD LENGTH=3150	3150	0	AT3G23150	257922_at	1	0	48	1	HRG	BnaA01g24090D	3.83186	1.55217	0.00217321	3.26375	1.11928	0.00605774	9.26058e-15	0.00264756	1	3.00141e-11	0.0352232	1	BnaA01g24090D	-0.303279	-0.570299	0.00854185	0.264822	-0.137401	0.00465732	0.767374	0.438505	1	0.737663	0.883825	1	BnaA01g24090D	0.568101	0.432898	-0.00388453	1	1	1
BnaAnng38540D	GSBRNA2T00019544001	792	starvation	AT4G16690.1	MES16	methyl esterase 16	Chr4:9391964-9393650 REVERSE LENGTH=1456	1456	0	AT4G16690	245349_at	9	0	5	3		BnaAnng38540D	3.83115	0.852992	-0.155375	1.71279	2.21518	0.592275	6.11237e-05	0.470717	1	0.089663	0.03137	0.843583	BnaAnng38540D	-0.529599	2.38949	0.484175	1.58877	1.0273	-0.263475	0.781187	0.0289093	0.800458	0.130373	0.402851	0.914258	BnaAnng38540D	2.11836	-1.36219	-0.74765	0.746828	1	0.990946
BnaA07g00960D	GSBRNA2T00059437001	975	starvation	AT2G19810.1	OZF1	CCCH-type zinc finger family protein	Chr2:8550253-8551979 FORWARD LENGTH=1727	1727	0	AT2G19810	266695_at	6	0	16	0		BnaA07g00960D	3.83081	2.40923	1.35035	2.81685	1.57851	0.488777	1.74116e-17	1.23452e-07	0.020311	2.03485e-10	0.000623278	0.637871	BnaA07g00960D	0.0291362	0.231102	0.0576652	1.0431	1.06182	0.919233	0.993152	0.800219	0.990145	0.0320154	0.0303318	0.0757334	BnaA07g00960D	1.01396	0.830715	0.861568	0.781217	1	0.749209
BnaC03g19510D	GSBRNA2T00132390001	285		AT2G35658.3		transmembrane protein	Chr2:14990379-14990931 REVERSE LENGTH=439	439	4e-65	AT2G35658							BnaC03g19510D	3.82539	1.41665	-0.893251	3.27093	2.61316	-0.00375414	1.54866e-10	0.0322909	0.573124	5.77172e-08	3.02157e-05	1	BnaC03g19510D	0.0252199	0.689353	0.56723	0.579679	-0.507154	-0.322266	0.999437	0.476421	0.654005	0.464428	0.550212	0.854516	BnaC03g19510D	0.554459	-1.19651	-0.889496	1	1	0.936636
BnaA09g49870D	GSBRNA2T00122127001	1323	starvation	AT1G06570.1	PDS1	4-hydroxyphenylpyruvate dioxygenase	Chr1:2012015-2013459 REVERSE LENGTH=1338	1338	0	AT1G06570	262635_at	10	0	13	0		BnaA09g49870D	3.81903	1.54846	0.330669	1.55911	0.201119	0.353118	1.62114e-16	0.00132597	0.769029	0.000731388	0.76629	0.77036	BnaA09g49870D	-0.300347	-0.120495	-0.203014	1.95957	1.22685	-0.225463	0.747681	0.914151	0.8327	1.48845e-05	0.0127216	0.787502	BnaA09g49870D	2.25992	1.34735	-0.0224496	0.0184199	0.601751	1
BnaC02g25950D	GSBRNA2T00018756001	456	starvation	AT1G80920.1	J8	Chaperone DnaJ-domain superfamily protein	Chr1:30403503-30404713 REVERSE LENGTH=1016	1016	6e-154	AT1G80920	261901_at	7	0	15	0		BnaC02g25950D	3.81898	2.79305	1.05337	2.7402	2.71088	0.403778	2.5536e-12	5.59497e-07	0.203352	3.57288e-07	1.21051e-06	0.81034	BnaC02g25950D	0.0348304	0.961139	2.54924	1.11361	1.04331	3.19883	0.993206	0.166367	7.35718e-06	0.0662498	0.0922459	1.08583e-08	BnaC02g25950D	1.07878	0.0821715	0.649596	0.887443	1	0.928055
BnaA05g02300D	GSBRNA2T00132782001	1467	starvation	AT2G41640.1		Glycosyltransferase family 61 protein	Chr2:17360374-17362601 FORWARD LENGTH=1993	1993	0	AT2G41640	245119_at	8	0	17	2		BnaA05g02300D	3.81598	1.94467	0.293065	3.52035	2.33042	0.478388	3.03016e-12	0.000691621	0.872173	1.278e-10	2.70462e-05	0.727542	BnaA05g02300D	-0.215345	0.15303	-0.898	0.0802817	-0.23272	-1.08332	0.873474	0.903766	0.214985	0.949349	0.803384	0.0952579	BnaA05g02300D	0.295627	-0.38575	-0.185324	1	1	1
BnaA01g26000D	GSBRNA2T00074407001	303		AT3G19615.1		beta-1,4-xylosidase	Chr3:6814966-6815403 REVERSE LENGTH=438	438	6e-88	AT3G19615							BnaA01g26000D	3.81535	3.55631	0.0394793	2.5895	4.5324	-0.0264647	8.87393e-06	0.000332272	1	0.00299656	1.00825e-05	1	BnaA01g26000D	-0.475002	0.748753	-0.0650606	0.750849	-0.22734	0.00088334	0.807594	0.72545	1	0.510428	0.887502	1	BnaA01g26000D	1.22585	-0.976093	0.065944	1	1	1
BnaC03g39020D	GSBRNA2T00123777001	201		AT3G03330.1		NAD(P)-binding Rossmann-fold superfamily protein	Chr3:783332-786209 REVERSE LENGTH=1288	1288	5e-62	AT3G03330	259051_at	2	0	0	0		BnaC03g39020D	3.81109	1.03628	0.329331	-0.154641	0.00178945	-0.668533	0.000167814	0.384778	0.940811	0.936375	1	0.833032	BnaC03g39020D	-1.71934	0.368475	0.951077	2.24639	1.40296	1.94894	0.188261	0.858041	0.527378	0.0324761	0.234676	0.105101	BnaC03g39020D	3.96573	1.03449	0.997865	0.122081	1	0.954131
BnaC01g10480D	GSBRNA2T00080259001	732		AT4G17940.1		Tetratricopeptide repeat (TPR)-like superfamily protein	Chr4:9965742-9967013 FORWARD LENGTH=1105	1105	4e-133	AT4G17940	254702_at	0	0	8	1		BnaC01g10480D	3.80829	2.01799	0.124405	3.70865	1.75698	0.0778314	2.03989e-18	5.82606e-06	0.966002	1.83603e-17	6.95922e-05	1	BnaC01g10480D	-0.171243	-0.319206	-0.292085	-0.0715988	-0.0582031	-0.245512	0.874467	0.678899	0.705796	0.942289	0.956314	0.749612	BnaC01g10480D	0.0996443	0.261002	0.0465733	1	1	1
BnaA03g05830D	GSBRNA2T00130096001	543	starvation	AT5G16110.1		hypothetical protein	Chr5:5260522-5262840 REVERSE LENGTH=1556	1556	3e-145	AT5G16110	246506_at	7	0	2	0		BnaA03g05830D	3.808	2.31943	0.475515	3.29542	2.22949	0.706821	6.6651e-16	1.44887e-06	0.638434	1.80563e-12	2.63719e-06	0.446207	BnaA03g05830D	-0.217679	0.185764	0.531353	0.294901	0.2757	0.300047	0.840738	0.853252	0.450335	0.687283	0.7134	0.702359	BnaA03g05830D	0.51258	0.0899353	-0.231306	1	1	1
BnaA01g17170D	GSBRNA2T00051716001	1476	starvation	AT4G16563.1		Eukaryotic aspartyl protease family protein	Chr4:9329620-9331646 REVERSE LENGTH=2027	2027	0	AT4G16563	245262_at	7	0	6	1		BnaA01g17170D	3.80406	0.613515	1.13449	2.29949	0.15297	-1.10822	4.87747e-09	0.465394	0.446253	0.000360217	0.887645	0.359779	BnaA01g17170D	-0.855394	-0.714118	-3.99712	0.649172	-0.253574	-1.75442	0.353212	0.461019	1.05428e-07	0.451769	0.823184	0.0248241	BnaA01g17170D	1.50457	0.460545	2.24271	0.74459	1	0.378386
BnaA09g09290D	GSBRNA2T00045031001	1173		AT4G35890.1	LARP1c	winged-helix DNA-binding transcription factor family protein	Chr4:16997091-17000896 FORWARD LENGTH=2400	2400	8e-12	AT4G35890	253121_at	0	0	0	1		BnaA09g09290D	3.79876	1.37535	-0.415601	3.57394	0.921499	-2.84623	3.16758e-13	0.0175462	0.961528	4.26601e-13	0.0999309	0.409266	BnaA09g09290D	-1.64591	-1.13604	-0.676754	-1.42108	-0.682188	1.75387	0.00662349	0.0755663	0.773499	0.00392788	0.294249	0.578956	BnaA09g09290D	0.22483	0.453854	2.43063	1	1	0.880457
BnaA03g47160D	GSBRNA2T00049016001	765		AT4G25130.1	PMSR4	peptide met sulfoxide reductase 4	Chr4:12898514-12900090 REVERSE LENGTH=1157	1157	0	AT4G25130	254099_at	0	2	1	2		BnaA03g47160D	3.79755	-2.88405	-0.487489	1.78534	0.355286	0.315279	0.00829316	0.140354	0.535436	0.159782	0.789628	0.7623	BnaA03g47160D	-2.37999	-1.26205	-0.0185273	-0.367775	-4.50138	-0.821295	0.257108	0.416303	1	0.828482	0.00407868	0.0741839	BnaA03g47160D	2.01221	-3.23933	-0.802768	0.938801	0.841325	0.716903
BnaA03g26790D	GSBRNA2T00112177001	582		AT4G01026.1	PYL7	PYR1-like 7	Chr4:446978-448511 FORWARD LENGTH=1240	1240	0	AT4G01026	255602_at	4	0	8	0		BnaA03g26790D	3.79599	2.54653	0.574315	1.82185	1.70564	0.610247	8.54216e-20	1.97881e-09	0.459306	8.09359e-06	6.2496e-05	0.489561	BnaA03g26790D	-1.18901	-0.349529	0.826569	0.785128	0.491355	0.790637	0.00764038	0.631345	0.11775	0.0989977	0.379571	0.118888	BnaA03g26790D	1.97414	0.840884	-0.0359324	0.0257597	1	1
BnaA06g13740D	GSBRNA2T00043019001	336	HRG/starv	AT1G19530.2		DNA polymerase epsilon catalytic subunit A	Chr1:6763915-6764989 FORWARD LENGTH=654	654	3e-99	AT1G19530	260668_at	10	0	47	0	HRG	BnaA06g13740D	3.79594	3.17341	0.71233	2.54645	2.70147	1.40498	5.21684e-19	1.26145e-13	0.638434	9.99252e-10	2.20789e-10	0.148572	BnaA06g13740D	-0.853269	-0.0392786	-0.444295	0.396227	0.432656	-1.13695	0.0886795	0.981066	0.740072	0.507282	0.467089	0.117228	BnaA06g13740D	1.2495	0.471935	-0.69265	0.469418	1	0.952722
BnaC02g40350D	GSBRNA2T00120169001	585		AT5G26700.1		RmlC-like cupins superfamily protein	Chr5:9308290-9309625 REVERSE LENGTH=868	868	3e-153	AT5G26700	246841_at	0	0	2	3		BnaC02g40350D	3.79406	2.35701	-2.24477	3.00597	3.03376	-0.0318841	9.95542e-10	0.00805455	0.638434	1.00386e-06	0.000287776	1	BnaC02g40350D	-0.785407	0.14923	2.2023	0.00268257	-0.527519	-0.0105933	0.591505	0.965498	0.501533	1	0.572366	1	BnaC02g40350D	0.78809	-0.676749	-2.21289	1	1	1
BnaC03g66080D	GSBRNA2T00083586001	1047		AT4G34460.4	AGB1	GTP binding protein beta 1	Chr4:16477136-16479506 REVERSE LENGTH=1616	1616	0	AT4G34460	253204_at	0	0	0	0		BnaC03g66080D	3.79023	2.41762	0.492232	3.72782	2.52717	-0.171707	7.38785e-29	1.0008e-12	0.466441	5.71326e-28	5.06493e-14	0.906923	BnaC03g66080D	-0.222581	-0.429517	-0.105509	-0.160164	-0.539068	0.55843	0.754195	0.400685	0.917206	0.78202	0.195914	0.230921	BnaC03g66080D	0.062417	-0.109551	0.663939	1	1	0.782234
BnaC09g41370D	GSBRNA2T00093534001	900		AT4G32480.1		sugar phosphate exchanger, putative (DUF506)	Chr4:15676240-15677977 FORWARD LENGTH=1313	1313	0	AT4G32480							BnaC09g41370D	3.78906	0.736277	0.513101	2.67802	1.50822	-5.60589	2.08134e-09	0.394021	0.940162	1.8972e-05	0.0402901	0.0269098	BnaC09g41370D	-0.883754	0.316951	-2.45974	0.22728	-0.454989	3.65925	0.367952	0.829497	0.0728214	0.831329	0.659101	0.206394	BnaC09g41370D	1.11103	-0.77194	6.11899	0.968078	1	0.291702
BnaCnng08700D	GSBRNA2T00065065001	534		AT1G01490.1		Heavy metal transport/detoxification superfamily protein	Chr1:180056-182749 REVERSE LENGTH=1562	1562	0	AT1G01490	259434_at	0	0	1	1		BnaCnng08700D	3.7865	2.72432	0.370688	3.30822	2.45129	0.239493	9.77947e-26	3.81799e-14	0.636427	1.93681e-20	7.59907e-12	0.823668	BnaCnng08700D	-0.134376	-0.321209	-0.417396	0.343898	-0.0481813	-0.286201	0.886115	0.596722	0.428302	0.49867	0.95702	0.606938	BnaCnng08700D	0.478274	0.273028	0.131195	1	1	1
BnaC06g03740D	GSBRNA2T00063356001	936		AT1G50590.1		RmlC-like cupins superfamily protein	Chr1:18732378-18734199 REVERSE LENGTH=1079	1079	0	AT1G50590	261876_at	0	0	4	0		BnaC06g03740D	3.78509	2.89071	0.123867	4.7868	3.61981	-0.852584	4.17212e-08	6.08477e-05	1	4.90663e-11	5.46121e-07	0.590978	BnaC06g03740D	1.34079	0.493876	0.698448	0.339084	-0.235219	1.6749	0.108336	0.684419	0.507298	0.760103	0.84749	0.0319822	BnaC06g03740D	-1.0017	-0.729095	0.976452	1	1	0.88266
BnaC08g42370D	GSBRNA2T00019264001	501	starvation	AT1G10140.1		Uncharacterized conserved protein UCP031279	Chr1:3322554-3323735 REVERSE LENGTH=1182	1182	2e-161	AT1G10140	264467_at	9	0	34	0		BnaC08g42370D	3.78504	2.60126	-0.00452226	2.7803	2.84362	-1.60434	2.73113e-13	1.24198e-06	1	5.18108e-08	6.53063e-08	0.537679	BnaC08g42370D	-0.635279	-0.146018	-2.73562	0.369456	-0.388376	-1.1358	0.405412	0.906651	0.0939925	0.632384	0.614941	0.698514	BnaC08g42370D	1.00474	-0.242358	1.59982	0.902973	1	0.980929
BnaC09g49920D	GSBRNA2T00106944001	1005	starvation	AT5G05410.1	DREB2A	DRE-binding protein 2A	Chr5:1602205-1604112 FORWARD LENGTH=1651	1651	7e-170	AT5G05410	250781_at	7	0	33	0		BnaC09g49920D	3.78302	2.1036	-0.197066	2.81348	2.7406	0.130598	1.4434e-10	0.000794736	0.96341	1.40324e-06	5.65816e-06	1	BnaC09g49920D	-0.297314	-0.203862	-0.113809	0.672226	-0.840863	-0.441473	0.821837	0.880246	0.970979	0.378373	0.252614	0.696589	BnaC09g49920D	0.969541	-0.637	-0.327664	0.985797	1	1
BnaA01g00640D	GSBRNA2T00121557001	258		AT4G37290.1		transmembrane protein	Chr4:17549607-17550257 REVERSE LENGTH=651	651	4e-70	AT4G37290	253044_at	0	0	2	5		BnaA01g00640D	3.7828	3.22724	0.123554	4.72341	6.45287	-0.12395	0.0406831	0.162568	1	0.0294517	0.00436854	1	BnaA01g00640D	-0.477662	2.84355	-0.255323	-1.41828	-0.382079	-0.00781932	0.933757	0.300089	1	0.638272	0.925677	1	BnaA01g00640D	-0.940614	-3.22563	0.247504	1	1	1
BnaA05g14640D	GSBRNA2T00033321001	213		AT3G08550.1	KOB1	elongation defective 1 protein / ELD1 protein	Chr3:2596023-2599898 FORWARD LENGTH=2475	2475	1e-19	AT3G08550	258666_at	0	0	0	1		BnaA05g14640D	3.78186	-0.842397	5.73454	-1.24119	-4.61496	-0.164659	0.294316	0.617803	0.52115	0.621717	0.19611	1	BnaA05g14640D	-1.14781	-0.0530362	-0.280985	3.87524	3.71953	5.61822	0.721822	1	1	0.425277	0.454315	0.388519	BnaA05g14640D	5.02305	3.77257	5.8992	0.963388	1	1
BnaC05g20730D	GSBRNA2T00142386001	2460		AT1G25350.1	OVA9	glutamine-tRNA ligase, putative / glutaminyl-tRNA synthetase, putative / GlnRS	Chr1:8889018-8894306 REVERSE LENGTH=2751	2751	0	AT1G25350	245631_at	0	0	0	1		BnaC05g20730D	3.7811	2.43417	-0.456456	4.05265	2.83022	0.187896	1.52139e-13	3.54464e-06	0.677621	6.67845e-15	4.49119e-08	0.94305	BnaC05g20730D	0.0414017	0.126071	0.252228	-0.230151	-0.269974	-0.392124	0.988278	0.919511	0.802472	0.790408	0.748185	0.615249	BnaC05g20730D	-0.271553	-0.396045	-0.644352	1	1	0.907078
BnaA03g43160D	GSBRNA2T00151077001	642		AT4G17615.5	CBL1	calcineurin B-like protein 1	Chr4:9816680-9819312 FORWARD LENGTH=1149	1149	0	AT4G17615	245251_at	0	0	4	0		BnaA03g43160D	3.7801	2.27356	-0.620322	3.27256	2.45988	0.314681	9.48301e-12	7.93214e-05	0.638434	3.00111e-09	1.21363e-05	0.884976	BnaA03g43160D	-0.656446	-0.252358	0.425558	-0.148906	-0.43868	-0.509444	0.457543	0.832203	0.683561	0.887693	0.581279	0.593075	BnaA03g43160D	0.50754	-0.186322	-0.935002	1	1	0.852482
BnaA03g36700D	GSBRNA2T00154816001	795		AT3G22550.1	FLZ8	NAD(P)H-quinone oxidoreductase subunit, putative (DUF581)	Chr3:7991403-7993588 REVERSE LENGTH=1860	1860	0	AT3G22550	256927_at	0	0	18	1		BnaA03g36700D	3.77998	2.21784	0.761326	3.95936	2.43077	0.416551	8.90888e-26	5.34436e-10	0.323758	1.91396e-28	2.81515e-12	0.682988	BnaA03g36700D	-0.632016	-0.455756	-0.884235	-0.811401	-0.668689	-0.53946	0.234806	0.414538	0.109495	0.0302789	0.0962205	0.343256	BnaA03g36700D	-0.179385	-0.212933	0.344775	1	1	0.990946
BnaC01g33240D	GSBRNA2T00101172001	303		AT3G19615.1		beta-1,4-xylosidase	Chr3:6814966-6815403 REVERSE LENGTH=438	438	2e-94	AT3G19615							BnaC01g33240D	3.77882	4.63083	0.0460181	3.77281	4.57761	-0.0396126	0.00163565	0.004121	1	0.00340142	0.00179425	1	BnaC01g33240D	0.789192	-0.73968	-0.0893111	0.795205	-0.68646	-0.00368033	0.767108	0.836606	1	0.62752	0.706628	1	BnaC01g33240D	0.00601284	0.0532195	0.0856307	1	1	1
BnaC03g09120D	GSBRNA2T00140714001	309	starvation	AT5G18600.1		Thioredoxin superfamily protein	Chr5:6183166-6184038 REVERSE LENGTH=873	873	1e-109	AT5G18600	249996_at	6	0	3	7		BnaC03g09120D	3.77854	-0.680623	-0.649926	1.81488	-2.41403	-0.247391	0.0151011	0.784249	0.701515	0.382751	0.282404	0.958206	BnaC03g09120D	-0.00365348	-0.0317183	-0.65828	1.96001	1.70169	-1.06081	1	1	0.577778	0.295848	0.519189	0.276669	BnaC03g09120D	1.96366	1.73341	-0.402534	1	1	1
BnaAnng25630D	GSBRNA2T00068309001	2070		AT3G03260.1	HDG8	homeodomain GLABROUS 8	Chr3:755159-759282 REVERSE LENGTH=2345	2345	0	AT3G03260	258872_at	0	0	2	0		BnaAnng25630D	3.77832	2.36567	0.0729645	4.11467	2.43582	-0.206417	3.48713e-10	0.000181616	1	2.19214e-11	9.11242e-05	0.97508	BnaAnng25630D	-0.169104	-0.300193	0.31631	-0.505455	-0.370338	0.595692	0.920163	0.806611	0.826935	0.547987	0.690723	0.583415	BnaAnng25630D	-0.336351	-0.0701446	0.279382	1	1	1
BnaC08g43470D	GSBRNA2T00019386001	576		AT1G07900.1	LBD1	LOB domain-containing protein 1	Chr1:2442570-2443746 FORWARD LENGTH=742	742	6e-174	AT1G07900							BnaC08g43470D	3.77743	0.281612	-1.15738	-0.568346	2.63564	-0.241354	0.0465099	0.928684	0.820769	0.829172	0.255127	1	BnaC08g43470D	-0.562376	3.77014	0.118225	3.7834	1.41611	-0.797803	0.896927	0.10976	1	0.0582801	0.579369	0.83722	BnaC08g43470D	4.34578	-2.35403	-0.916028	0.670921	1	1
BnaA08g26570D	GSBRNA2T00047190001	918		AT3G55252.1		Plant self-incompatibility protein S1 family	Chr3:20480728-20481322 REVERSE LENGTH=595	595	3e-67	AT3G55252							BnaA08g26570D	3.77722	1.54256	2.38919	3.71271	3.17841	-0.0631775	5.47892e-05	0.172579	0.638434	0.000152587	0.00162823	1	BnaA08g26570D	0.00105989	0.940263	-0.141516	0.0655706	-0.695589	2.31086	1	0.52528	1	0.97964	0.600248	0.531158	BnaA08g26570D	0.0645107	-1.63585	2.45237	1	1	1
BnaC09g45480D	GSBRNA2T00104055001	450		AT5G11070.1		hypothetical protein	Chr5:3516092-3517035 REVERSE LENGTH=944	944	6e-103	AT5G11070	245906_at	4	0	8	3		BnaC09g45480D	3.77641	1.82908	0.376937	2.45846	1.42088	-0.127964	1.71469e-24	3.12602e-06	0.640101	1.02836e-11	0.000316288	0.95454	BnaC09g45480D	-0.796955	-0.342606	-1.15641	0.520996	0.0655944	-0.65151	0.08089	0.615713	0.00415515	0.252609	0.937895	0.151791	BnaC09g45480D	1.31795	0.408201	0.504901	0.251416	1	0.895095
[truncated: 62,736 more rows]
[truncated: 22 more columns]
